# Supplementary material for: Pyrimidine metabolism regulator-mediated molecular subtypes display tumor microenvironmental hallmarks and assist precision treatment in bladder cancer
Source: Front Oncol. 2023 Aug 17;13:1102518. doi: 10.3389/fonc.2023.1102518 (PMC10470057; doi:10.3389/fonc.2023.1102518)
Supplement: Supplementary file 2 [file Table_1.xls]

## Sheet: clinical
Id	futime	fustat	Age	Gender	Grade	Stage	T	M	N
TCGA-GU-AATP	1003	0	74	MALE	High Grade	Stage IV	T2	MX	N2
TCGA-CF-A1HR	389	0	62	MALE	High Grade	Stage III	T3	M0	N0
TCGA-GV-A3QK	832	0	56	FEMALE	High Grade	Stage IV	T4a	M0	N2
TCGA-XF-A9SJ	98	1	83	MALE	High Grade	Stage IV	T3b	MX	N2
TCGA-FD-A6TB	572	0	82	MALE	High Grade	Stage III	T3a	MX	N0
TCGA-FD-A5C0	550	1	61	MALE	High Grade	Stage IV	T3a	MX	N2
TCGA-XF-AAMX	206	1	87	FEMALE	High Grade	Stage III	T3b	MX	N0
TCGA-E7-A6ME	731	0	75	MALE	High Grade	Stage II	T2b	M0	NX
TCGA-FD-A3SS	391	1	66	MALE	High Grade	Stage IV	T4	MX	N3
TCGA-DK-A3WW	633	0	57	MALE	High Grade	Stage III	T3	M0	N0
TCGA-FD-A3SM	547	1	70	MALE	High Grade	Stage IV	T3a	M1	N2
TCGA-UY-A78K	536	1	60	MALE	High Grade	Stage IV	unknow	MX	N2
TCGA-XF-AAMQ	2177	0	59	FEMALE	High Grade	Stage II	T2a	MX	N0
TCGA-UY-A9PD	542	0	80	MALE	High Grade	Stage III	T3a	MX	N0
TCGA-MV-A51V	410	0	75	MALE	High Grade	Stage III	T3a	M0	N0
TCGA-GV-A6ZA	691	0	54	MALE	High Grade	Stage II	T2b	MX	N0
TCGA-R3-A69X	433	0	70	MALE	High Grade	Stage III	T3a	M0	N0
TCGA-FJ-A3Z7	945	0	76	MALE	High Grade	Stage IV	T4a	MX	N2
TCGA-E7-A7XN	428	0	66	MALE	High Grade	Stage III	T3	M0	N0
TCGA-UY-A9PB	899	0	49	MALE	High Grade	Stage III	T3a	MX	N0
TCGA-GU-AATO	324	1	75	MALE	High Grade	Stage IV	T4a	MX	N2
TCGA-ZF-A9R2	642	0	75	MALE	High Grade	Stage II	T2b	M0	N0
TCGA-DK-AA6U	578	0	64	MALE	unknow	Stage II	unknow	M0	N0
TCGA-KQ-A41O	1538	0	84	MALE	High Grade	Stage IV	T3	M0	N1
TCGA-ZF-A9R9	864	1	58	MALE	High Grade	Stage IV	T3b	MX	N2
TCGA-FD-A62S	406	1	60	FEMALE	High Grade	Stage III	T3b	MX	N0
TCGA-XF-AAN2	1869	1	73	MALE	High Grade	Stage II	T2b	MX	N0
TCGA-GV-A3JW	649	0	74	MALE	High Grade	Stage II	T2	MX	NX
TCGA-CF-A47X	384	0	60	MALE	Low Grade	Stage II	T2	M0	N0
TCGA-FD-A43Y	474	1	65	MALE	High Grade	Stage III	T4	MX	N0
TCGA-BT-A20V	154	1	59	FEMALE	High Grade	Stage IV	T4a	M0	N2
TCGA-DK-A2HX	1420	1	80	FEMALE	High Grade	Stage IV	T3	M0	N2
TCGA-S5-A6DX	56	1	83	MALE	High Grade	Stage IV	T4a	MX	N2
TCGA-GC-A3YS	758	0	61	MALE	High Grade	Stage IV	T3a	MX	N1
TCGA-LT-A5Z6	474	0	56	MALE	High Grade	Stage II	unknow	MX	NX
TCGA-CU-A3KJ	562	0	75	MALE	High Grade	Stage III	T3b	M0	N0
TCGA-CU-A72E	413	1	76	MALE	High Grade	Stage IV	T3b	M0	N2
TCGA-FD-A5BY	251	0	63	FEMALE	High Grade	Stage III	T3a	MX	N0
TCGA-CF-A8HY	345	0	59	MALE	High Grade	Stage II	T2	M0	N0
TCGA-C4-A0F1	89	0	71	MALE	High Grade	Stage III	T3b	M0	N0
TCGA-BL-A0C8	1219	0	73	MALE	High Grade	Stage I	T1	M0	NX
TCGA-SY-A9G0	1008	1	82	MALE	High Grade	Stage IV	T4	M0	N1
TCGA-DK-A3IL	413	1	79	FEMALE	High Grade	Stage IV	T3	M0	N2
TCGA-FD-A3B6	1005	1	75	MALE	High Grade	Stage II	T2b	MX	N0
TCGA-UY-A9PA	1072	0	48	MALE	High Grade	Stage III	T3a	MX	N0
TCGA-XF-A9SU	182	1	74	FEMALE	High Grade	Stage IV	T3b	MX	N1
TCGA-E7-A85H	394	0	64	MALE	High Grade	Stage III	T3	M0	N0
TCGA-K4-A4AB	76	0	76	MALE	High Grade	Stage III	T4a	MX	N0
TCGA-E7-A677	820	0	81	MALE	Low Grade	Stage II	T2b	M0	N0
TCGA-XF-A9SK	486	1	65	MALE	High Grade	Stage IV	T3b	MX	N1
TCGA-CF-A47W	368	0	42	MALE	Low Grade	Stage II	T2	M0	N0
TCGA-CF-A47Y	373	0	55	MALE	Low Grade	Stage II	T2	M0	N0
TCGA-5N-A9KI	76	1	76	FEMALE	High Grade	Stage III	T4	MX	NX
TCGA-GV-A3JX	581	0	59	MALE	High Grade	Stage III	T3b	MX	N0
TCGA-ZF-A9RG	1786	0	70	FEMALE	High Grade	Stage III	T3b	MX	N0
TCGA-FD-A5BT	328	1	84	MALE	High Grade	Stage III	T3b	MX	N0
TCGA-CF-A9FM	398	0	50	MALE	High Grade	Stage I	T1	M0	N0
TCGA-H4-A2HQ	590	0	64	FEMALE	High Grade	Stage IV	unknow	M1	NX
TCGA-ZF-AA5N	168	1	62	FEMALE	High Grade	Stage IV	T2	M1	NX
TCGA-ZF-A9RC	2868	0	77	MALE	High Grade	Stage III	T3a	MX	N0
TCGA-BL-A3JM	205	1	62	MALE	High Grade	Stage III	T3	M0	N0
TCGA-FD-A5BR	813	0	57	MALE	High Grade	Stage II	T2b	MX	N0
TCGA-4Z-AA7R	522	1	73	MALE	High Grade	Stage IV	T4b	M0	N0
TCGA-YF-AA3M	415	0	57	MALE	High Grade	Stage II	T2a	MX	NX
TCGA-ZF-A9RE	106	1	78	FEMALE	High Grade	Stage II	unknow	MX	unknow
TCGA-DK-A3IQ	539	1	74	MALE	High Grade	Stage III	T3	M0	N0
TCGA-E7-A6MF	750	0	37	MALE	Low Grade	Stage II	T2a	M0	NX
TCGA-K4-A3WU	105	0	87	MALE	High Grade	Stage III	T4a	MX	N0
TCGA-4Z-AA7N	1367	1	65	MALE	High Grade	Stage III	T3a	M0	N0
TCGA-FD-A3SN	887	0	79	MALE	High Grade	Stage III	T3b	MX	N0
TCGA-DK-A1A5	65	1	79	MALE	High Grade	Stage II	T2b	M0	N0
TCGA-FD-A5BS	1639	0	68	MALE	High Grade	Stage III	T3b	MX	N0
TCGA-2F-A9KQ	2886	0	69	MALE	High Grade	Stage III	T3a	M0	N0
TCGA-E7-A3X6	904	1	70	MALE	Low Grade	Stage II	T2	M0	NX
TCGA-K4-A54R	842	0	59	MALE	High Grade	Stage II	T2b	MX	N0
TCGA-FD-A6TE	376	0	54	MALE	High Grade	Stage IV	T3a	MX	N2
TCGA-BT-A3PH	142	1	76	MALE	High Grade	Stage IV	T3b	MX	N2
TCGA-DK-AA6M	1582	0	64	FEMALE	High Grade	Stage II	T2	M0	N0
TCGA-GV-A3QF	617	1	79	MALE	High Grade	Stage IV	T3b	MX	N2
TCGA-DK-A6AV	1952	0	82	FEMALE	High Grade	Stage II	T2a	M0	N0
TCGA-ZF-AA4R	1036	1	67	MALE	High Grade	Stage IV	T3a	MX	N1
TCGA-DK-AA6T	572	0	63	MALE	High Grade	Stage II	unknow	M0	N0
TCGA-4Z-AA7M	495	0	65	MALE	High Grade	Stage III	T3a	M0	N0
TCGA-BT-A20Q	593	1	73	MALE	High Grade	Stage IV	T3b	M0	N2
TCGA-G2-A2EO	1804	1	69	MALE	High Grade	Stage III	T3a	M0	N0
TCGA-DK-A1AF	536	0	84	FEMALE	High Grade	Stage IV	T3	M0	N2
TCGA-E7-A6MD	129	0	66	MALE	High Grade	Stage IV	T4a	M0	N1
TCGA-FD-A5BX	173	1	82	MALE	High Grade	Stage IV	T3b	MX	N1
TCGA-ZF-A9R4	921	0	83	MALE	High Grade	Stage II	T2	M0	NX
TCGA-DK-A1A7	560	0	67	FEMALE	High Grade	Stage IV	T3	M0	N2
TCGA-XF-A9T2	575	1	54	MALE	High Grade	Stage III	T3b	MX	N0
TCGA-K4-A5RJ	539	0	75	MALE	High Grade	Stage II	T2b	MX	N0
TCGA-K4-A5RH	276	0	69	MALE	High Grade	Stage III	T3a	MX	N0
TCGA-4Z-AA7S	1064	1	66	MALE	High Grade	Stage III	T4a	M0	N0
TCGA-GU-A42P	332	1	72	MALE	High Grade	Stage IV	T3a	M0	N1
TCGA-BT-A20N	795	1	72	MALE	High Grade	Stage III	T3a	MX	N0
TCGA-G2-A3IB	220	1	66	MALE	High Grade	Stage II	unknow	MX	NX
TCGA-XF-AAMY	3011	0	78	MALE	High Grade	Stage III	T3b	MX	N0
TCGA-XF-A9T8	418	1	64	MALE	High Grade	Stage III	T3b	MX	N0
TCGA-FD-A3B4	510	1	55	FEMALE	High Grade	Stage III	T4a	MX	N0
TCGA-BT-A42C	873	0	64	MALE	High Grade	Stage II	unknow	M0	N0
TCGA-ZF-A9RF	1949	0	74	MALE	High Grade	Stage II	T1	M0	NX
TCGA-BL-A5ZZ	377	0	80	FEMALE	High Grade	Stage III	T4a	MX	N0
TCGA-4Z-AA7Y	1522	0	60	MALE	High Grade	Stage II	T2a	M0	N0
TCGA-GV-A3QI	1110	0	47	MALE	High Grade	Stage III	T3b	MX	N0
TCGA-E5-A4U1	1181	0	72	MALE	High Grade	Stage II	T2b	M0	N0
TCGA-DK-AA74	1708	0	75	MALE	High Grade	Stage III	T3	M0	N0
TCGA-4Z-AA7W	840	0	55	MALE	High Grade	Stage II	T2a	M0	N0
TCGA-CU-A5W6	56	1	70	MALE	High Grade	Stage III	T4a	M0	N0
TCGA-FD-A5BU	588	0	76	FEMALE	High Grade	Stage II	T2b	MX	N0
TCGA-K4-AAQO	359	0	56	MALE	High Grade	Stage III	T3a	MX	N0
TCGA-4Z-AA89	1029	0	60	MALE	High Grade	Stage IV	T4b	M0	N0
TCGA-UY-A78M	690	1	81	FEMALE	High Grade	Stage IV	T2	MX	N2
TCGA-DK-A2I2	237	1	63	FEMALE	High Grade	Stage IV	T3	M0	N3
TCGA-XF-A9ST	128	1	68	MALE	High Grade	Stage III	T3b	MX	N0
TCGA-4Z-AA81	1270	1	80	MALE	High Grade	Stage II	T2b	M0	N0
TCGA-YC-A9TC	20	1	71	MALE	High Grade	Stage IV	unknow	M1	unknow
TCGA-KQ-A41N	1604	0	73	MALE	High Grade	Stage III	T3b	M0	N0
TCGA-E5-A2PC	1326	0	61	FEMALE	High Grade	Stage IV	T2b	MX	N1
TCGA-DK-A1A3	665	1	60	MALE	High Grade	Stage IV	T3	M0	N2
TCGA-XF-A8HG	467	1	69	MALE	High Grade	Stage III	T3b	MX	N0
TCGA-FD-A3SL	712	1	60	MALE	High Grade	Stage IV	T4a	M1	N2
TCGA-G2-A2EJ	1460	0	56	FEMALE	High Grade	Stage II	unknow	M0	N0
TCGA-FD-A3SO	168	1	68	MALE	High Grade	Stage IV	T3a	MX	N1
TCGA-FD-A62P	191	1	76	MALE	High Grade	Stage II	T2b	MX	N0
TCGA-FD-A43X	110	0	84	MALE	High Grade	Stage II	T2a	MX	N0
TCGA-DK-A6B6	1115	0	57	MALE	High Grade	Stage II	unknow	MX	NX
TCGA-ZF-A9R7	665	0	76	FEMALE	High Grade	Stage II	unknow	M0	NX
TCGA-XF-A8HI	544	1	57	FEMALE	High Grade	Stage IV	T2b	MX	N2
TCGA-BT-A20X	251	1	56	MALE	High Grade	Stage IV	T4a	M0	N2
TCGA-GV-A3QG		1	65	MALE	High Grade	Stage IV	T3a	MX	N3
TCGA-G2-A2ES	1004	1	85	MALE	High Grade	Stage II	T3b	M0	N0
TCGA-ZF-AA4N	88	1	74	MALE	High Grade	Stage II	unknow	unknow	unknow
TCGA-GC-A3BM	651	1	70	MALE	High Grade	Stage II	T2b	M0	N0
TCGA-DK-AA6W	415	1	78	MALE	High Grade	Stage II	T2	M0	N0
TCGA-E7-A5KE	17	0	78	FEMALE	High Grade	Stage II	T2a	M0	N0
TCGA-UY-A78L	1127	0	62	MALE	High Grade	Stage IV	unknow	MX	N1
TCGA-E7-A97P	437	1	73	MALE	High Grade	Stage II	T2	M0	NX
TCGA-XF-A9SH	1971	1	65	FEMALE	High Grade	Stage II	T2b	M0	N0
TCGA-FT-A61P	337	0	76	MALE	High Grade	Stage IV	T3b	MX	N2
TCGA-CU-A0YR	460	1	83	MALE	High Grade	Stage IV	T2	M0	N2
TCGA-DK-AA77	618	0	61	MALE	High Grade	Stage II	T2a	M0	N0
TCGA-CF-A9FH	-64	0	85	MALE	Low Grade	Stage II	T2	M0	N0
TCGA-E7-A5KF	20	0	67	MALE	Low Grade	Stage II	T2a	M0	N0
TCGA-DK-A2I6	2656	0	81	MALE	High Grade	Stage IV	T2b	M0	N1
TCGA-CF-A5UA	365	0	67	MALE	Low Grade	Stage II	T2	M0	N0
TCGA-DK-AA6X	467	0	63	MALE	High Grade	Stage II	unknow	M0	N0
TCGA-GU-A762	232	1	87	MALE	High Grade	Stage IV	T4a	MX	N2
TCGA-E7-A541	778	1	66	MALE	High Grade	Stage II	T2b	MX	N0
TCGA-BT-A2LB	492	1	73	FEMALE	High Grade	Stage III	T3a	M0	N0
TCGA-XF-A9T6	64	0	88	FEMALE	High Grade	Stage III	T3b	MX	N0
TCGA-DK-A3IV	294	1	60	MALE	High Grade	Stage II	unknow	M0	NX
TCGA-GD-A3OP	64	0	84	FEMALE	High Grade	Stage IV	T4a	MX	N2
TCGA-C4-A0F7	62	1	77	MALE	High Grade	Stage IV	T4b	M0	N2
TCGA-FD-A3B5	272	1	86	MALE	High Grade	Stage IV	T2b	MX	N1
TCGA-FD-A3SJ	739	1	59	MALE	High Grade	Stage IV	T2b	MX	N2
TCGA-FD-A3SQ	1423	1	62	MALE	High Grade	Stage IV	T3a	MX	N2
TCGA-FD-A43U	636	0	70	MALE	High Grade	Stage IV	T4a	MX	N2
TCGA-GV-A40E	261	1	75	MALE	High Grade	Stage II	unknow	MX	NX
TCGA-KQ-A41P	1094	0	76	MALE	High Grade	Stage IV	T3b	M1	N3
TCGA-XF-AAN1	941	1	75	FEMALE	High Grade	Stage III	T4a	M0	N0
TCGA-XF-A8HH	57	1	61	FEMALE	High Grade	Stage IV	T3b	M0	N2
TCGA-XF-A8HC	200	1	79	MALE	High Grade	Stage IV	T3a	MX	N2
TCGA-C4-A0EZ	273	1	69	FEMALE	High Grade	Stage IV	T3a	M1	N1
TCGA-ZF-AA56	259	1	79	FEMALE	High Grade	Stage III	T4a	MX	N0
TCGA-UY-A78N	2641	1	80	MALE	High Grade	Stage IV	T2	MX	N1
TCGA-PQ-A6FI	372	0	70	MALE	High Grade	Stage II	T2a	MX	N0
TCGA-CU-A0YN	393	1	60	MALE	High Grade	Stage III	T3a	M0	N0
TCGA-GD-A2C5	812	0	53	FEMALE	High Grade	Stage IV	T3a	MX	N2
TCGA-E5-A4TZ	467	1	64	MALE	High Grade	Stage IV	T4b	MX	N2
TCGA-XF-A8HF	2954	1	80	MALE	High Grade	Stage III	T3a	M0	N0
TCGA-GU-AATQ	213	1	68	MALE	High Grade	Stage III	T3b	MX	N0
TCGA-DK-A3WX	321	1	67	FEMALE	High Grade	Stage III	T3	M0	N0
TCGA-G2-AA3F	893	0	77	MALE	High Grade	Stage IV	T3	M0	N1
TCGA-XF-AAMR	2790	0	48	MALE	High Grade	Stage III	T3b	MX	N0
TCGA-BT-A3PJ	789	0	76	MALE	High Grade	Stage III	T3b	M0	N0
TCGA-XF-AAMH	344	1	80	MALE	High Grade	Stage IV	T3b	MX	N1
TCGA-XF-AAMT	90	1	75	FEMALE	High Grade	Stage IV	T3b	MX	N2
TCGA-CF-A47T	385	1	58	FEMALE	Low Grade	Stage II	T2	M0	N0
TCGA-XF-A9SP	454	1	59	MALE	High Grade	Stage III	T3b	MX	N0
TCGA-ZF-AA58	1649	0	61	FEMALE	High Grade	Stage IV	T3a	MX	N2
TCGA-CF-A7I0	368	0	54	MALE	Low Grade	Stage II	T2	M0	N0
TCGA-CF-A47V	379	0	52	MALE	High Grade	Stage II	T2	M0	N0
TCGA-XF-A9T0	799	0	68	MALE	High Grade	Stage III	T3b	MX	N0
TCGA-G2-A3VY	536	0	66	MALE	High Grade	Stage II	unknow	unknow	unknow
TCGA-BT-A20U	455	1	70	FEMALE	High Grade	Stage III	T3a	M0	N0
TCGA-XF-AAN5	2293	0	61	FEMALE	High Grade	Stage III	T3b	MX	N0
TCGA-E7-A4IJ	674	1	56	MALE	High Grade	Stage II	T2b	M0	NX
TCGA-ZF-AA4W	1830	0	56	MALE	High Grade	Stage III	T3b	MX	N0
TCGA-YC-A8S6	293	0	71	MALE	High Grade	Stage II	T2a	MX	N0
TCGA-FD-A6TA	1912	0	58	MALE	High Grade	Stage IV	T3b	MX	N2
TCGA-UY-A8OD	3432	0	68	FEMALE	High Grade	Stage II	T2b	MX	N0
TCGA-GC-A3RC	484	0	59	MALE	High Grade	Stage II	T2b	M0	N0
TCGA-4Z-AA83	2024	0	52	MALE	High Grade	Stage II	T2a	M0	N0
TCGA-4Z-AA7Q	510	1	79	MALE	High Grade	Stage III	T3a	M0	NX
TCGA-BT-A2LA	522	0	54	MALE	High Grade	Stage III	T3a	M0	N0
TCGA-GV-A3QH	258	1	67	MALE	High Grade	Stage II	unknow	MX	NX
TCGA-DK-AA6S	5050	0	60	MALE	High Grade	Stage III	T3b	M0	N0
TCGA-SY-A9G5	1186	0	66	MALE	High Grade	Stage III	T4a	M0	N0
TCGA-FD-A43S	455	0	71	FEMALE	High Grade	Stage III	T3b	MX	N0
TCGA-BT-A2LD	623	1	78	FEMALE	High Grade	Stage IV	T3a	M0	N1
TCGA-GD-A3OS	638	0	54	FEMALE	High Grade	Stage II	unknow	MX	NX
TCGA-DK-AA71	415	0	71	MALE	High Grade	Stage II	T2b	M0	N0
TCGA-XF-AAMF	329	1	68	MALE	High Grade	Stage IV	T4	MX	N2
TCGA-LC-A66R	466	0	78	MALE	High Grade	Stage IV	T4a	MX	N2
TCGA-2F-A9KR	3183	1	59	FEMALE	High Grade	Stage III	T3a	M0	N0
TCGA-CF-A27C	425	0	52	MALE	High Grade	Stage III	T3	M0	N0
TCGA-FD-A3SP	783	0	60	MALE	High Grade	Stage III	T3b	MX	N0
TCGA-FD-A3SR	602	1	68	MALE	High Grade	Stage IV	T4a	MX	N2
TCGA-DK-AA6Q	413	1	61	FEMALE	High Grade	Stage IV	T3	M0	N1
TCGA-BL-A13I	223	1	57	FEMALE	High Grade	Stage III	T3	M0	N0
TCGA-BT-A42E	1108	0	74	MALE	High Grade	Stage III	T3a	M0	N0
TCGA-E7-A519	508	0	72	MALE	High Grade	Stage II	T2b	M0	NX
TCGA-4Z-AA7O	512	0	64	MALE	High Grade	Stage II	T2a	M0	N0
TCGA-XF-AAN7	565	1	60	MALE	High Grade	Stage IV	T3a	MX	N1
TCGA-4Z-AA87	1454	0	72	MALE	High Grade	Stage III	T4a	M0	N0
TCGA-DK-A1A6	2020	0	53	MALE	High Grade	Stage IV	T2a	M0	N1
TCGA-XF-A9SW	362	1	85	MALE	High Grade	Stage IV	T3b	MX	N2
TCGA-FD-A6TI	294	1	73	MALE	High Grade	Stage IV	T4b	MX	N1
TCGA-GC-A6I1	0	0	90	FEMALE	High Grade	Stage II	T2b	MX	N0
TCGA-DK-A1AA	578	0	57	MALE	High Grade	Stage III	T3	M0	N0
TCGA-BT-A20P	544	1	81	FEMALE	High Grade	Stage III	T3a	M0	N0
TCGA-XF-AAML	232	1	75	MALE	High Grade	Stage II	T2b	MX	N0
TCGA-G2-AA3D	2139	0	60	MALE	High Grade	Stage IV	T3	M0	N2
TCGA-K4-A3WV	646	0	77	FEMALE	High Grade	Stage II	T2b	MX	N0
TCGA-4Z-AA84	460	0	61	MALE	High Grade	Stage IV	T3a	M1	N2
TCGA-ZF-A9R3	949	1	53	FEMALE	High Grade	Stage II	T2	M0	NX
TCGA-DK-A1AB	508	1	74	FEMALE	High Grade	Stage IV	T4a	M0	N2
TCGA-XF-A8HB	1370	0	50	FEMALE	High Grade	Stage II	T2b	MX	N0
TCGA-K4-A4AC	278	1	83	MALE	High Grade	Stage II	T2b	MX	N0
TCGA-DK-A3IS	1529	0	68	MALE	High Grade	Stage II	T2a	M0	N0
TCGA-CF-A5U8	399	0	59	MALE	Low Grade	Stage II	T2	M0	N0
TCGA-UY-A9PF	117	0	77	MALE	High Grade	Stage IV	T3a	MX	N2
TCGA-BT-A3PK	303	1	80	MALE	High Grade	Stage II	T2b	MX	N0
TCGA-KQ-A41R	1350	0	80	FEMALE	High Grade	Stage II	T2	MX	N0
TCGA-XF-A9SG	1479	0	81	MALE	High Grade	Stage II	T2a	MX	N0
TCGA-FD-A43N	699	0	76	MALE	High Grade	Stage III	T3a	MX	N0
TCGA-GV-A40G	580	0	77	MALE	High Grade	Stage II	T2a	MX	N0
TCGA-ZF-A9RM	1455	0	70	MALE	High Grade	Stage II	T0	MX	N0
TCGA-BT-A42F	864	0	64	MALE	High Grade	Stage IV	T4a	MX	N1
TCGA-4Z-AA86	311	1	66	MALE	High Grade	Stage IV	T3a	M0	N1
TCGA-ZF-A9R0	680	1	82	MALE	High Grade	Stage III	T3b	M0	NX
TCGA-C4-A0F6	700	0	82	FEMALE	High Grade	Stage III	T3b	M0	N0
TCGA-XF-A9SX	719	1	63	FEMALE	High Grade	Stage IV	T3b	MX	N2
TCGA-XF-AAMW	253	1	79	FEMALE	High Grade	Stage IV	T2b	unknow	N0
TCGA-GU-A764	610	0	66	MALE	High Grade	Stage II	T2b	MX	N0
TCGA-DK-AA6R	5041	0	68	MALE	High Grade	Stage IV	T4	M0	N1
TCGA-CF-A47S	333	0	41	MALE	Low Grade	Stage II	T2	M0	N0
TCGA-4Z-AA80	19	1	73	MALE	High Grade	Stage II	T2a	M0	N0
TCGA-ZF-AA5H	897	0	60	FEMALE	High Grade	Stage IV	T3b	M0	N2
TCGA-GU-A766	480	0	62	MALE	High Grade	Stage II	T2a	MX	N0
TCGA-XF-A9T5	2027	0	78	FEMALE	High Grade	Stage IV	T3a	MX	N1
TCGA-DK-A1AE	491	0	84	MALE	High Grade	Stage III	T3	M0	N0
TCGA-ZF-A9RD	408	1	75	FEMALE	High Grade	Stage IV	T3a	MX	N2
TCGA-ZF-AA52	1077	1	70	MALE	High Grade	Stage III	T3a	MX	NX
TCGA-HQ-A5NE	370	1	57	MALE	High Grade	Stage III	T3	M0	N0
TCGA-CF-A9FF	361	0	52	MALE	High Grade	Stage II	T2	M0	N0
TCGA-UY-A78P	2380	0	78	FEMALE	High Grade	Stage II	T2	MX	N0
TCGA-DK-A6B2	477	0	70	MALE	High Grade	Stage IV	T3	M0	N1
TCGA-G2-AA3B	2008	0	75	FEMALE	High Grade	Stage II	T2	M0	N0
TCGA-XF-A9T4	495	1	48	MALE	High Grade	Stage IV	T2b	MX	N1
TCGA-BT-A20W	254	1	71	MALE	High Grade	Stage II	T2b	M0	N0
TCGA-G2-A2EC	696	1	58	FEMALE	High Grade	Stage II	unknow	M0	N0
TCGA-GU-A763	997	0	72	MALE	High Grade	Stage III	T4	M0	N0
TCGA-DK-A1AC	3981	0	72	MALE	High Grade	Stage III	T3b	M0	N0
TCGA-CF-A3MG	369	0	48	MALE	Low Grade	Stage II	T2	M0	N0
TCGA-ZF-A9RL	2703	0	61	MALE	High Grade	Stage II	unknow	MX	unknow
TCGA-BT-A42B	534	1	59	MALE	High Grade	Stage IV	T3a	MX	N1
TCGA-G2-A2EL	819	1	77	MALE	High Grade	Stage II	unknow	M0	N0
TCGA-FJ-A871	272	1	49	MALE	High Grade	Stage III	T3b	MX	NX
TCGA-XF-AAMG	3364	0	49	MALE	High Grade	Stage III	T4a	MX	N0
TCGA-GC-A3I6	630	1	45	MALE	High Grade	Stage III	T3a	M0	N0
TCGA-DK-A2I4	3835	0	79	MALE	High Grade	Stage III	T3b	M0	N0
TCGA-UY-A8OC	0	1	90	MALE	High Grade	Stage IV	T4	MX	N1
TCGA-BT-A20O	370	1	75	MALE	High Grade	Stage III	T3a	MX	N0
TCGA-DK-A6AW	1621	0	70	MALE	High Grade	Stage II	T2a	M0	N0
TCGA-BT-A20R	154	1	79	FEMALE	High Grade	Stage IV	T3b	M0	N1
TCGA-BT-A0S7	200	1	75	MALE	High Grade	Stage III	T4a	MX	N0
TCGA-HQ-A2OF	1947	0	52	FEMALE	High Grade	Stage III	T3b	M0	N0
TCGA-CF-A3MI	370	0	62	MALE	Low Grade	Stage II	T2	M0	N0
TCGA-FJ-A3ZE	324	1	65	MALE	High Grade	Stage IV	unknow	M1	N3
TCGA-GD-A6C6	67	0	64	MALE	High Grade	Stage III	T3a	MX	N0
TCGA-FD-A6TG	93	1	73	MALE	High Grade	Stage IV	T3a	MX	N2
TCGA-DK-A3IM	248	1	76	MALE	High Grade	Stage III	T3	M0	N0
TCGA-KQ-A41S	35	0	87	FEMALE	High Grade	Stage III	T4a	MX	NX
TCGA-XF-AAN4	823	1	77	FEMALE	High Grade	Stage III	T3b	MX	N0
TCGA-ZF-AA53	1761	0	60	MALE	High Grade	Stage II	T2	M0	NX
TCGA-GU-A767	144	1	81	MALE	High Grade	Stage IV	T3b	MX	N2
TCGA-E7-A7DU	28	0	73	MALE	Low Grade	Stage III	T3	M0	N0
TCGA-ZF-AA51	1714	0	69	FEMALE	High Grade	Stage II	T2	M0	NX
TCGA-FD-A6TF	69	1	80	FEMALE	High Grade	Stage IV	T3b	M1	N2
TCGA-FD-A43P	832	0	74	MALE	High Grade	Stage II	T2a	MX	N0
TCGA-GC-A3WC	540	0	80	FEMALE	High Grade	Stage III	T3	MX	N0
TCGA-FD-A3NA	1845	0	60	MALE	High Grade	Stage II	T2b	MX	N0
TCGA-DK-A6B1	2049	0	67	MALE	High Grade	Stage II	T2a	M0	N0
TCGA-ZF-A9RN	615	1	67	FEMALE	High Grade	Stage III	T3b	M0	NX
TCGA-ZF-AA4T	599	1	65	MALE	High Grade	Stage IV	T4	MX	N2
TCGA-DK-AA76	366	0	64	FEMALE	High Grade	Stage II	unknow	M0	N0
TCGA-CF-A1HS	382	0	75	FEMALE	High Grade	Stage III	T3	M0	N0
TCGA-GC-A4ZW	15	0	71	MALE	High Grade	Stage III	T3a	M0	N0
TCGA-ZF-A9R5	1090	0	59	MALE	High Grade	Stage III	T3	M0	N0
TCGA-GU-A42R	577	1	68	MALE	High Grade	Stage IV	T4a	MX	N2
TCGA-BL-A13J	81	1	65	MALE	High Grade	Stage IV	T4	M0	N2
TCGA-DK-AA6L	1163	1	48	MALE	High Grade	Stage IV	T3	MX	N1
TCGA-DK-A1AD	3420	0	69	MALE	High Grade	Stage IV	T3b	M0	N2
TCGA-4Z-AA82	1556	1	59	MALE	High Grade	Stage IV	T2a	M0	N1
TCGA-G2-A3IE	612	1	51	MALE	High Grade	Stage II	unknow	MX	NX
TCGA-DK-AA6P	457	0	72	FEMALE	High Grade	Stage II	unknow	M0	N0
TCGA-G2-A2EF	1884	0	50	MALE	High Grade	Stage II	unknow	M0	N0
TCGA-XF-A8HE	3817	0	47	MALE	High Grade	Stage III	T3b	MX	N0
TCGA-XF-A9SL	2020	1	69	MALE	High Grade	Stage IV	T3a	MX	N2
TCGA-XF-A9SZ	859	1	79	MALE	High Grade	Stage IV	T3b	MX	N2
TCGA-YF-AA3L	364	0	47	FEMALE	High Grade	Stage II	T2b	MX	N0
TCGA-S5-AA26	503	0	46	MALE	High Grade	Stage III	T3a	MX	N0
TCGA-C4-A0F0	59	0	60	MALE	High Grade	Stage II	T2b	M0	N0
TCGA-DK-A3IT	648	0	62	MALE	High Grade	Stage III	T3	M0	N0
TCGA-ZF-AA54	590	1	71	MALE	High Grade	Stage III	T3	MX	NX
TCGA-E7-A97Q	246	1	60	FEMALE	High Grade	Stage IV	T4a	MX	N3
TCGA-HQ-A5ND	274	1	78	MALE	High Grade	Stage IV	T3b	M0	N1
TCGA-CF-A9FL	565	1	85	MALE	High Grade	Stage III	T3b	M0	N0
TCGA-G2-AA3C	211	1	66	MALE	High Grade	Stage IV	T3b	M0	N1
TCGA-FD-A6TC	187	0	79	FEMALE	High Grade	Stage III	T4a	MX	N0
TCGA-FD-A6TK	330	0	60	MALE	High Grade	Stage III	T3a	MX	N0
TCGA-XF-A8HD	2964	0	77	MALE	High Grade	Stage III	T3a	MX	N0
TCGA-DK-A3X2	547	1	85	MALE	High Grade	Stage IV	T3	M0	N2
TCGA-GC-A6I3	0	0	90	FEMALE	High Grade	Stage IV	T3a	MX	N1
TCGA-FD-A3N5	685	1	69	MALE	High Grade	Stage II	T2b	MX	N0
TCGA-XF-A9SI	2423	0	73	FEMALE	High Grade	Stage II	T2b	MX	N0
TCGA-FT-A3EE	99	1	80	FEMALE	High Grade	Stage III	T4a	MX	N0
TCGA-CU-A3YL	906	0	67	MALE	High Grade	Stage III	T4a	M0	N0
TCGA-UY-A8OB	2109	0	63	MALE	High Grade	Stage IV	T3a	MX	N1
TCGA-5N-A9KM	530	1	73	FEMALE	High Grade	Stage III	T4a	MX	N0
TCGA-2F-A9KT	2352	0	83	MALE	High Grade	Stage II	T2b	M0	N0
TCGA-FD-A5BV	163	1	47	FEMALE	High Grade	Stage III	T3b	MX	N0
TCGA-GC-A3RB	582	0	54	MALE	High Grade	Stage III	T3b	M0	N0
TCGA-DK-A2I1	546	0	73	FEMALE	High Grade	Stage II	T2b	M0	N0
TCGA-FD-A3B7	122	1	66	MALE	High Grade	Stage III	T3a	MX	N0
TCGA-FD-A62N	82	0	69	MALE	High Grade	Stage III	T3b	MX	N0
TCGA-E7-A3Y1	163	0	57	MALE	Low Grade	Stage II	unknow	M0	N0
TCGA-DK-A3X1	2009	0	78	FEMALE	High Grade	Stage III	T3	M0	N0
TCGA-KQ-A41Q	361	0	89	MALE	High Grade	Stage III	T3b	MX	N0
TCGA-E7-A4XJ	68	1	66	MALE	High Grade	Stage II	T2	M0	N0
TCGA-K4-A83P	495	0	77	MALE	unknow	Stage IV	T4a	MX	N1
TCGA-K4-A5RI	356	1	67	FEMALE	High Grade	Stage III	T3a	MX	N0
TCGA-DK-A1AG	475	0	65	MALE	High Grade	Stage III	T3	M0	N0
TCGA-ZF-AA4X	2044	0	56	MALE	High Grade	Stage II	T2	M0	NX
TCGA-2F-A9KO	734	1	63	MALE	High Grade	Stage IV	T3	M0	N1
TCGA-GU-A42Q	344	1	67	MALE	High Grade	Stage III	T3b	M0	N0
TCGA-YC-A89H	573	0	78	FEMALE	High Grade	Stage II	unknow	MX	unknow
TCGA-K4-A3WS	761	0	66	MALE	High Grade	Stage III	T3a	MX	N0
TCGA-GC-A3OO	481	0	79	MALE	High Grade	Stage II	T2b	M0	N0
TCGA-XF-A9SY	640	0	60	FEMALE	High Grade	Stage IV	T3b	MX	N2
TCGA-CF-A3MF	383	0	34	MALE	Low Grade	Stage III	T3	M0	N0
TCGA-FD-A6TH	131	1	63	MALE	High Grade	Stage IV	T3	MX	N2
TCGA-DK-A6B0	2330	0	61	MALE	High Grade	Stage II	T2b	M0	N0
TCGA-LT-A8JT	641	0	69	FEMALE	High Grade	Stage II	T2a	M0	N0
TCGA-XF-AAN8	118	1	74	FEMALE	High Grade	Stage III	T3b	MX	N0
TCGA-XF-A9T3	68	0	69	FEMALE	High Grade	Stage IV	T3b	MX	N2
TCGA-DK-A3IU	706	1	58	MALE	High Grade	Stage II	T2b	M0	N0
TCGA-ZF-AA4V	1806	0	66	MALE	High Grade	Stage III	T3b	M0	N0
TCGA-XF-AAMZ	1348	1	81	FEMALE	High Grade	Stage IV	T3a	MX	N2
TCGA-E7-A8O8	13	0	59	MALE	High Grade	Stage II	T2	M0	N0
TCGA-FD-A62O	216	1	74	MALE	High Grade	Stage IV	T3a	MX	N2
TCGA-XF-A9SV	388	1	82	MALE	High Grade	Stage IV	T4a	M1	N2
TCGA-ZF-AA5P	372	0	65	MALE	High Grade	Stage IV	T2b	M0	N2
TCGA-PQ-A6FN	507	0	78	FEMALE	High Grade	Stage III	T3a	MX	N0
TCGA-E7-A7PW	416	0	63	MALE	High Grade	Stage III	T3a	M0	NX
TCGA-E7-A678	798	0	55	MALE	Low Grade	Stage III	T3	M0	N0
TCGA-2F-A9KW	254	1	67	FEMALE	High Grade	Stage III	T3b	MX	N0
TCGA-UY-A78O	2312	0	75	FEMALE	High Grade	Stage II	T2	MX	N0
TCGA-DK-A3IN	250	1	72	MALE	High Grade	Stage III	T4a	M0	N0
TCGA-FD-A5C1	1792	0	61	FEMALE	High Grade	Stage III	T3b	MX	N0
TCGA-XF-AAN0	1718	1	68	MALE	High Grade	Stage IV	T4a	M0	N2
TCGA-CF-A8HX	345	0	55	FEMALE	High Grade	Stage II	T2	M0	N0
TCGA-GD-A3OQ	95	0	48	MALE	High Grade	Stage IV	T4a	MX	N1
TCGA-FJ-A3Z9	385	1	72	MALE	High Grade	unknow	TX	M0	N0
TCGA-GC-A3RD	428	0	83	FEMALE	High Grade	Stage III	T3a	M0	N0
TCGA-ZF-AA4U	262	1	70	MALE	High Grade	Stage III	T4a	MX	NX
TCGA-FJ-A3ZF	524	0	73	MALE	High Grade	Stage III	unknow	M0	N0
TCGA-E7-A7DV	37	0	44	MALE	High Grade	Stage IV	T4	MX	N3
TCGA-XF-AAME	2828	1	64	FEMALE	High Grade	Stage II	T2b	MX	N0
TCGA-CU-A0YO	149	1	84	MALE	High Grade	Stage IV	T3a	MX	N2
TCGA-G2-A2EK	485	0	57	MALE	High Grade	Stage II	unknow	M0	N0
TCGA-DK-A3IK	146	1	87	MALE	High Grade	Stage IV	T3	M0	N2
TCGA-UY-A9PH	1561	0	73	MALE	High Grade	Stage II	T2b	MX	N0
TCGA-E7-A8O7	466	0	52	MALE	Low Grade	Stage II	T2	M0	N0
TCGA-CF-A3MH	398	0	75	MALE	Low Grade	Stage II	T2	M0	N0
TCGA-FD-A5BZ	835	1	77	FEMALE	High Grade	Stage IV	T3a	MX	N1
TCGA-FD-A3B3	974	1	74	FEMALE	High Grade	Stage III	T3	MX	N0
TCGA-GV-A3JZ	603	0	55	MALE	High Grade	Stage IV	T4a	MX	N3
TCGA-HQ-A2OE	1174	0	69	MALE	unknow	unknow	T2a	MX	N2
TCGA-BT-A0YX	400	1	70	FEMALE	High Grade	Stage III	T3b	M0	N0
TCGA-XF-AAMJ	1670	1	70	MALE	High Grade	Stage III	T3b	M0	N0
TCGA-CU-A3QU	158	0	58	MALE	High Grade	Stage IV	T2b	M0	N1
TCGA-XF-A9SM	1048	0	76	MALE	High Grade	Stage III	T3b	MX	N0
TCGA-K4-A6FZ	55	0	75	FEMALE	High Grade	Stage III	T3a	MX	N0
TCGA-BT-A20T	453	1	63	MALE	High Grade	Stage IV	T3b	M0	N1
TCGA-ZF-A9R1	773	0	81	MALE	High Grade	Stage IV	T3b	M0	N1
TCGA-DK-A3WY	4967	0	67	FEMALE	High Grade	Stage III	T3	M0	N0
TCGA-2F-A9KP	364	1	66	MALE	High Grade	Stage IV	T3a	MX	N2
TCGA-K4-A6MB	469	0	64	MALE	High Grade	Stage IV	T3b	MX	N1
TCGA-DK-A6B5	1542	0	45	MALE	High Grade	Stage IV	T4a	M0	N2
TCGA-XF-AAN3	2625	0	76	MALE	High Grade	Stage IV	T3b	MX	N2
TCGA-FD-A3B8	384	0	56	MALE	High Grade	Stage II	T2b	MX	N0
TCGA-BT-A20J	579	1	75	MALE	High Grade	Stage II	T2b	MX	N0
TCGA-FD-A6TD	386	1	77	MALE	High Grade	Stage III	T3a	MX	N0
TCGA-H4-A2HO	46	0	53	MALE	High Grade	Stage III	T4a	MX	N0
TCGA-GV-A3JV	434	1	66	MALE	High Grade	Stage IV	T3b	MX	N1
TCGA-UY-A9PE	189	0	86	MALE	High Grade	Stage IV	T2b	MX	N2
TCGA-FD-A3N6	851	0	43	FEMALE	High Grade	Stage II	T2b	MX	N0
TCGA-GD-A76B	224	0	86	FEMALE	High Grade	Stage II	T2b	MX	N0
TCGA-DK-AA75	340	1	82	MALE	High Grade	Stage III	T3	M0	N0

## Sheet: Pyrimidine Metabolism
CAD
DHODH
UMPS
CMPK1
CMPK2
NME6
NME7
NME2
NME4
NME1
NME3
NME1-NME2
AK9
PNPT1
ENTPD3
ENTPD8
ENTPD1
CANT1
ENTPD4
ENTPD5
ENTPD6
CTPS1
CTPS2
POLR1A
POLR1B
ZNRD1
TWISTNB
POLR1E
POLR2A
POLR2B
POLR2C
POLR2D
POLR2E
POLR2F
POLR2G
POLR2H
POLR2I
POLR2L
POLR2J
POLR2J3
POLR2J2
POLR2K
POLR3A
POLR3B
POLR3C
POLR3D
POLR3E
RPC5
POLR1C
POLR3K
POLR1D
POLR3H
POLR3GL
POLR3G
POLR3F
POLA1
POLA2
PRIM1
PRIM2
POLD1
POLD2
POLD3
POLD4
POLE
POLE2
POLE3
POLE4
UCK1
UCK2
UCKL1
NT5C2
NT5C1A
NT5C1B
NT5C
NT5M
NT5C3A
NT5C3B
NT5C1B-RDH14
NT5E
UPP2
UPP1
UPRT
DPYD
DPYS
UPB1
ENPP1
ENPP3
TXNRD1
TXNRD2
TXNRD3
RRM1
RRM2B
RRM2
DCTPP1
DUT
TYMS
CDA
TYMP
PNP
DCK
DCTD
TK2
TK1
DTYMK
NUDT2

## Sheet: TCGA-diff
gene	conMean	treatMean	logFC	pValue
CAD	4.95573	10.4421	1.07524	1.72915e-08
DHODH	1.45881	2.1843	0.582381	1.08973e-05
UMPS	3.77893	6.68142	0.822178	2.64195e-07
CMPK2	1.49651	5.05223	1.75532	4.89836e-05
NME6	2.18865	3.3559	0.616662	2.0354e-06
NME2	0.231384	0.631837	1.44926	1.43763e-07
NME1	3.80188	10.6633	1.48787	2.7299e-10
NME3	23.9072	31.1153	0.380178	0.036447
PNPT1	5.03195	8.48593	0.753956	4.09553e-07
ENTPD8	0.0610895	1.20474	4.30166	0.0120538
ENTPD1	4.97592	2.22391	-1.16186	4.0983e-05
CANT1	11.5509	20.8687	0.853337	1.23639e-06
ENTPD6	5.93025	12.7394	1.10313	2.50502e-09
CTPS2	4.10674	5.5891	0.444624	0.00382191
POLR1A	3.6594	5.14389	0.491253	0.00109278
POLR1B	2.25501	3.91998	0.797716	1.59576e-06
POLR1E	13.1118	10.0399	-0.385129	0.00775208
POLR2D	4.68959	6.9017	0.557491	4.70535e-06
POLR2E	27.476	33.9189	0.303919	0.00362063
POLR2F	4.46302	6.94216	0.637365	1.55134e-06
POLR2G	21.1609	41.6199	0.975875	1.81143e-09
POLR2H	10.799	25.0015	1.21112	2.44617e-10
POLR2I	2.97851	5.61104	0.913678	2.99437e-07
POLR2L	69.3104	93.2353	0.427805	0.000447486
POLR2J	22.2345	41.3439	0.894875	2.22634e-07
POLR2J3	0.01	0.0446546	2.15881	1.60281e-06
POLR2J2	0.0353158	0.0898655	1.34745	0.0031363
POLR2K	23.2435	41.4233	0.833611	2.42799e-06
POLR3A	2.89427	3.75315	0.374905	0.000438068
POLR3B	2.40168	3.25549	0.438833	0.00331653
POLR3C	5.64549	7.21737	0.354375	0.00451484
POLR3E	3.28108	4.17475	0.347519	0.0162735
POLR1C	3.69727	6.21716	0.749793	2.64912e-05
POLR3K	7.044	11.1979	0.668763	1.67251e-06
POLR1D	8.50336	11.5666	0.443864	0.000390889
POLR3H	2.63106	3.23721	0.29911	0.0127291
POLR3GL	7.68652	6.47936	-0.24648	0.0103819
POLR3G	0.505174	1.13137	1.16322	0.0111076
POLR3F	4.26168	5.60976	0.396517	0.00301734
POLA1	1.20561	1.77137	0.555106	0.0137778
POLA2	0.733868	1.87488	1.35321	2.15571e-09
PRIM1	0.782768	2.1195	1.43706	1.58434e-07
PRIM2	1.77452	3.54862	0.999834	8.06462e-09
POLD1	2.67566	7.96054	1.57297	7.93834e-11
POLD2	19.8754	35.0133	0.816917	4.12808e-06
POLD3	3.99594	5.4867	0.457403	0.0040093
POLD4	2.08823	3.15128	0.593655	0.000290762
POLE	1.87048	4.22754	1.17641	2.84315e-09
POLE2	0.787911	2.82052	1.83986	1.14802e-09
POLE3	18.5313	28.8427	0.638241	5.93919e-05
POLE4	16.2989	22.586	0.470652	0.000497475
UCK1	9.19103	13.059	0.506748	0.00146913
UCK2	2.46262	5.51893	1.1642	9.3208e-08
UCKL1	8.82663	16.2034	0.876361	3.72585e-08
NT5C1A	0.0313158	0.0110269	-1.50586	0.0193585
NT5C	9.24481	16.2696	0.815462	1.31222e-05
NT5M	1.73681	1.34931	-0.364218	0.013491
NT5C3A	6.51714	10.5048	0.688732	2.11335e-05
NT5C3B	11.5899	15.2684	0.397689	0.0131398
NT5E	8.64173	8.92661	0.0467919	0.00305452
UPP1	10.6253	15.1002	0.50706	0.00235547
DPYD	5.03988	3.39741	-0.568952	0.000260561
ENPP1	1.07434	0.875247	-0.295684	1.0803e-05
ENPP3	0.222311	0.0666325	-1.73828	3.50867e-08
TXNRD1	33.3471	18.486	-0.851133	0.00775208
TXNRD3	2.04567	3.11581	0.607035	0.000151155
RRM1	14.1253	20.1889	0.515286	0.0335189
RRM2	3.19844	11.8698	1.89186	7.97265e-08
DCTPP1	16.6606	26.8574	0.68888	3.8743e-06
DUT	11.2633	16.8645	0.582357	2.16734e-05
TYMS	1.22029	4.2156	1.78851	4.32587e-08
TYMP	12.2555	41.0792	1.74498	0.000185267
DCK	4.86795	7.87419	0.693818	0.000205685
DCTD	18.1456	23.2079	0.354997	0.00170461
TK1	13.2465	59.0562	2.15648	1.72906e-09
DTYMK	7.65589	18.2439	1.25277	1.40143e-09

## Sheet: PPI
SUID	Betweenness	Closeness	Degree	Eigenvector	Information	LAC	name	Network	selected	shared name	Subgragh
72	0	0.364532	2	0.000755758	2.47842	1	CAD	2	FALSE	CAD	4673.78
73	648.101	0.41573	3	0.0124875	3.10201	0.666667	DHODH	1.5	FALSE	DHODH	50436.3
75	825.454	0.474359	25	0.00249059	8.58561	10.8	UMPS	20.5654	FALSE	UMPS	1.14332e+06
77	109.564	0.411111	15	0.00237867	7.14943	6.26667	CANT1	7.94206	FALSE	CANT1	406122
79	19.3594	0.397849	18	0.00159051	7.67659	12.2222	NT5C1A	14.0935	FALSE	NT5C1A	967815
81	19.3594	0.397849	18	0.00159054	7.67659	12.2222	NT5C	14.0935	FALSE	NT5C	967815
83	45.7557	0.404372	21	0.00190418	8.11159	12.1905	NT5E	16.0496	FALSE	NT5E	1.173e+06
85	3.69991	0.360976	10	0.000968888	5.96934	7.2	UCKL1	8.11111	FALSE	UCKL1	202095
87	157.596	0.422857	11	0.00219872	6.24418	7.27273	NME1	8.1	FALSE	NME1	228519
89	418.929	0.471338	24	0.00317071	8.47664	11.5833	ENTPD8	18.2034	FALSE	ENTPD8	1.29143e+06
91	180.452	0.430233	14	0.00252609	6.94797	7.85714	NME6	9.51346	FALSE	NME6	382783
93	157.596	0.422857	11	0.00219876	6.24418	7.27273	NME2	8.1	FALSE	NME2	228519
95	22.0058	0.4	19	0.00172487	7.83057	12.5263	NT5M	14.8254	FALSE	NT5M	1.07359e+06
97	3.69991	0.360976	10	0.000968788	5.96934	7.2	UCK1	8.11111	FALSE	UCK1	202096
99	3.90851	0.359223	9	0.00102475	5.66985	5.77778	ENTPD6	6.5	FALSE	ENTPD6	202595
101	1759.82	0.443114	11	0.0212216	6.24418	3.81818	CTPS2	4.23333	FALSE	CTPS2	256058
103	79.9574	0.40884	14	0.00225378	6.94797	8.57143	ENPP3	10.572	FALSE	ENPP3	397895
105	65.5027	0.406593	13	0.00218096	6.7312	8.30769	ENPP1	10.0528	FALSE	ENPP1	333415
107	138.136	0.420455	25	0.00235744	8.58561	11.76	CMPK2	19.3619	FALSE	CMPK2	1.37484e+06
108	150.65	0.420455	10	0.00208907	5.96934	7.4	NME3	8.22222	FALSE	NME3	195875
113	241.61	0.40884	22	0.00210793	8.24016	9.90909	DUT	13.8561	FALSE	DUT	997511
116	47.9223	0.40884	20	0.00206695	7.97529	11.5	DTYMK	14.2916	FALSE	DTYMK	1.08487e+06
119	334.307	0.459627	20	0.0028531	7.97529	9.7	ENTPD1	13.3419	FALSE	ENTPD1	882586
123	15.1825	0.395722	17	0.00161618	7.51247	11.8824	NT5C3B	13.1526	FALSE	NT5C3B	917394
128	210.842	0.4	18	0.00195196	7.6766	8.66667	RRM2	11.0083	FALSE	RRM2	599114
130	2.43876	0.359223	9	0.00085916	5.66985	6.88889	UCK2	7.75	FALSE	UCK2	171393
132	8.97295	0.385417	15	0.00129724	7.14943	11.3333	DCTD	12.2262	FALSE	DCTD	727458
134	24.3214	0.381443	15	0.00143281	7.14943	7.86667	DCTPP1	9.04249	FALSE	DCTPP1	551995
136	21.1264	0.395722	17	0.00145755	7.51247	11.4118	NT5C3A	12.9458	FALSE	NT5C3A	860821
139	34.4461	0.389474	18	0.00176572	7.6766	11	DCK	12.3572	FALSE	DCK	950042
141	748.54	0.411111	22	0.00220607	8.24016	8.81818	RRM1	13.3126	FALSE	RRM1	683086
146	645.789	0.381443	17	0.17817	7.51247	13.2941	POLR1A	14.3212	FALSE	POLR1A	9369490
153	970.852	0.389474	21	0.214473	8.11159	16	POLR1B	18.5004	FALSE	POLR1B	13576540
161	561.874	0.430233	24	0.00216627	8.47664	10.8333	TYMS	16.3725	FALSE	TYMS	1.15409e+06
165	36.9838	0.397849	15	0.00144237	7.14943	9.33333	TK1	10.2429	FALSE	TK1	667663
184	20.0396	0.354067	13	0.000812281	6.7312	6.30769	UPP1	7.75833	FALSE	UPP1	337674
202	650.558	0.375635	25	0.240537	8.58561	16.88	POLR1C	23.8875	FALSE	POLR1C	17077022
205	1.56858	0.355769	4	0.000309177	3.65357	2.5	DPYD	3.33333	FALSE	DPYD	37911
209	6.37242	0.37	11	0.000820842	6.24418	7.81818	TYMP	9.3	FALSE	TYMP	328800
233	105.328	0.33945	14	0.00126294	6.94797	10	POLA2	12.3013	FALSE	POLA2	117341
238	105.328	0.33945	14	0.00126294	6.94797	10	POLE	12.3013	FALSE	POLE	117341
241	99.093	0.33945	14	0.00131264	6.94797	9.71429	PRIM1	11.5091	FALSE	PRIM1	141838
244	134.904	0.341014	15	0.0013673	7.14943	10.1333	POLA1	13.0714	FALSE	POLA1	148177
358	104.734	0.33945	14	0.00125768	6.94797	10	POLE2	12.3077	FALSE	POLE2	109310
360	0.444444	0.264286	11	0.000916351	6.24418	9.63636	POLD3	10.8	FALSE	POLD3	35113.4
364	0	0.262411	9	0.000746499	5.66985	8	POLD4	9	FALSE	POLD4	21788.2
370	0.444444	0.264286	11	0.000916351	6.24418	9.63636	POLE3	10.8	FALSE	POLE3	35113.4
372	0.444444	0.264286	11	0.000916351	6.24418	9.63636	POLE4	10.8	FALSE	POLE4	35113.4
374	30.6776	0.312236	12	0.00103898	6.49731	9.83333	POLD1	11.3636	FALSE	POLD1	53499.2
376	0.444444	0.264286	11	0.000916351	6.24418	9.63636	POLD2	10.8	FALSE	POLD2	35113.4
378	76.5543	0.3379	13	0.00120294	6.7312	9.53846	PRIM2	11.0091	FALSE	PRIM2	103802
440	10.7966	0.317597	20	0.209851	7.97529	16.3	POLR3B	18.76	FALSE	POLR3B	12997945
442	11.8342	0.316239	19	0.198305	7.83057	15.1579	POLR2G	17.2614	FALSE	POLR2G	11607016
444	9.72756	0.316239	19	0.202217	7.83057	15.7895	POLR3H	17.6095	FALSE	POLR3H	12069479
446	10.4954	0.314894	18	0.189394	7.6766	14.7778	POLR2D	16.5609	FALSE	POLR2D	10587237
448	11.3509	0.317597	20	0.208908	7.97529	16.1	POLR3F	18.6001	FALSE	POLR3F	12881368
450	9.5349	0.316239	19	0.2011	7.83057	15.8947	POLR3C	17.9092	FALSE	POLR3C	11936462
452	19.6827	0.321739	23	0.233565	8.36165	17.3913	POLR2K	22.3836	FALSE	POLR2K	16101570
454	24.322	0.321739	23	0.232295	8.36165	17.2174	POLR3A	22.3164	FALSE	POLR3A	15926890
456	26.3163	0.323144	24	0.239929	8.47664	17.5833	POLR2F	23.8875	FALSE	POLR2F	16990898
458	26.3163	0.323144	24	0.239929	8.47664	17.5833	POLR2L	23.8875	FALSE	POLR2L	16990898
461	11.6045	0.318966	21	0.219523	8.11159	16.9524	POLR1D	20.0126	FALSE	POLR1D	14223702
463	19.6827	0.321739	23	0.233565	8.36165	17.3913	POLR2E	22.3836	FALSE	POLR2E	16101570
465	19.6827	0.321739	23	0.233565	8.36165	17.3913	POLR2H	22.3836	FALSE	POLR2H	16101570
467	0.544048	0.309623	14	0.156518	6.94797	12.4286	POLR1E	13.3846	FALSE	POLR1E	7230641
470	7.55496	0.314894	18	0.188338	7.6766	14.5556	POLR2I	16.4625	FALSE	POLR2I	10469547
474	4.86234	0.310924	15	0.160088	7.14943	12.9333	POLR2J	14.2857	FALSE	POLR2J	7564350
476	6.63314	0.317597	20	0.211114	7.97529	16.2	POLR3K	18.4175	FALSE	POLR3K	13154804
478	4.72724	0.313559	17	0.184776	7.51247	14.8235	POLR3E	16.25	FALSE	POLR3E	10077330
502	0	0.285714	12	0.129142	6.49731	11	POLR2J2	12	FALSE	POLR2J2	4922546
507	0.142857	0.285714	12	0.130469	6.49731	10.8333	POLR3GL	11.8182	FALSE	POLR3GL	5.0242e+06
510	0	0.285714	12	0.129142	6.49731	11	POLR2J3	12	FALSE	POLR2J3	4922546
512	0.5	0.287938	14	0.154347	6.94797	12.5714	POLR3G	13.6783	FALSE	POLR3G	7.03157e+06
705	146	0.294821	2	0.00013093	2.47842	0	TXNRD1	0	FALSE	TXNRD1	2407.01
715	0	0.228395	1	8.23135e-06	1.76771	0	TXNRD3	0	FALSE	TXNRD3	10.0549

## Sheet: cluster
ID	Cluster
TCGA-ZF-A9RN	C1
TCGA-CF-A1HR	C2
TCGA-XF-A8HH	C2
TCGA-ZF-AA4W	C1
TCGA-XF-A9SU	C1
TCGA-DK-A3IQ	C2
TCGA-FD-A6TK	C1
TCGA-DK-A1A7	C2
TCGA-CU-A5W6	C2
TCGA-DK-A3X1	C2
TCGA-XF-A9ST	C1
TCGA-CF-A9FM	C2
TCGA-BT-A20V	C1
TCGA-GV-A3QF	C2
TCGA-DK-A2I4	C1
TCGA-DK-A6B2	C2
TCGA-DK-A1AG	C2
TCGA-XF-A9SZ	C2
TCGA-E7-A519	C2
TCGA-2F-A9KO	C2
TCGA-ZF-A9R1	C1
TCGA-4Z-AA7S	C2
TCGA-BL-A13J	C2
TCGA-DK-A3IK	C2
TCGA-C4-A0F1	C2
TCGA-DK-A3IS	C2
TCGA-UY-A9PH	C2
TCGA-E5-A4TZ	C1
TCGA-DK-A3WW	C1
TCGA-K4-A5RH	C1
TCGA-ZF-AA56	C1
TCGA-UY-A8OB	C1
TCGA-YC-A9TC	C1
TCGA-CF-A7I0	C2
TCGA-K4-A5RJ	C1
TCGA-YF-AA3L	C2
TCGA-CF-A3MI	C2
TCGA-DK-A6B0	C2
TCGA-DK-A6B1	C1
TCGA-G2-AA3C	C1
TCGA-XF-AAN3	C2
TCGA-CU-A0YO	C2
TCGA-BT-A3PJ	C1
TCGA-CF-A47Y	C2
TCGA-FD-A62O	C2
TCGA-BL-A0C8	C2
TCGA-E7-A7DV	C1
TCGA-DK-A3WY	C1
TCGA-BT-A20N	C1
TCGA-G2-A2ES	C1
TCGA-GC-A3YS	C1
TCGA-FD-A43X	C2
TCGA-XF-A9SM	C1
TCGA-DK-A6AV	C1
TCGA-GU-A42Q	C1
TCGA-C4-A0F7	C1
TCGA-CF-A47W	C2
TCGA-XF-AAMQ	C2
TCGA-K4-A3WS	C2
TCGA-C4-A0EZ	C1
TCGA-CF-A47S	C2
TCGA-ZF-AA5P	C1
TCGA-XF-A9SX	C1
TCGA-FD-A3B8	C1
TCGA-CF-A27C	C2
TCGA-XF-A9T4	C2
TCGA-HQ-A2OF	C1
TCGA-DK-AA74	C1
TCGA-FD-A3SM	C2
TCGA-KQ-A41P	C2
TCGA-C4-A0F6	C1
TCGA-FD-A3B5	C1
TCGA-4Z-AA80	C1
TCGA-FD-A3B6	C1
TCGA-4Z-AA87	C1
TCGA-DK-A1A6	C1
TCGA-DK-A1AD	C2
TCGA-FD-A5BS	C1
TCGA-2F-A9KW	C1
TCGA-DK-AA6T	C1
TCGA-4Z-AA84	C1
TCGA-FJ-A3Z9	C2
TCGA-CU-A0YR	C1
TCGA-FD-A3B3	C1
TCGA-FD-A43N	C2
TCGA-BL-A13I	C1
TCGA-KQ-A41S	C2
TCGA-4Z-AA86	C1
TCGA-E7-A5KF	C2
TCGA-XF-AAN7	C1
TCGA-DK-AA6M	C1
TCGA-CU-A3YL	C2
TCGA-ZF-A9RD	C1
TCGA-C4-A0F0	C1
TCGA-FD-A3SR	C2
TCGA-DK-A6B5	C2
TCGA-HQ-A5ND	C1
TCGA-DK-AA76	C2
TCGA-CF-A47V	C2
TCGA-E7-A3Y1	C2
TCGA-ZF-AA53	C2
TCGA-ZF-A9R7	C2
TCGA-GV-A40G	C1
TCGA-4Z-AA7M	C1
TCGA-BT-A2LD	C1
TCGA-4Z-AA82	C1
TCGA-FD-A62P	C1
TCGA-DK-AA6U	C1
TCGA-FD-A3N6	C1
TCGA-2F-A9KR	C2
TCGA-CF-A3MF	C2
TCGA-CU-A3KJ	C1
TCGA-FD-A6TC	C1
TCGA-XF-A8HB	C1
TCGA-XF-AAN1	C1
TCGA-FJ-A871	C1
TCGA-UY-A9PA	C2
TCGA-E7-A4IJ	C1
TCGA-XF-AAMZ	C1
TCGA-XF-AAMR	C2
TCGA-BT-A42E	C1
TCGA-K4-A6FZ	C1
TCGA-DK-A1AF	C2
TCGA-FD-A6TB	C1
TCGA-GU-AATO	C2
TCGA-BT-A20U	C1
TCGA-DK-A1AA	C2
TCGA-GV-A3JW	C2
TCGA-FD-A5BZ	C2
TCGA-ZF-A9R9	C2
TCGA-G2-AA3F	C1
TCGA-ZF-AA5H	C1
TCGA-XF-A8HD	C1
TCGA-FD-A6TH	C1
TCGA-4Z-AA7O	C2
TCGA-DK-A6B6	C2
TCGA-E7-A6MF	C2
TCGA-DK-AA6W	C1
TCGA-GC-A3BM	C1
TCGA-GU-A42P	C1
TCGA-GV-A3QI	C1
TCGA-XF-A9T3	C1
TCGA-E7-A8O7	C2
TCGA-DK-AA77	C2
TCGA-XF-AAML	C1
TCGA-2F-A9KQ	C2
TCGA-CF-A3MH	C2
TCGA-XF-A8HC	C1
TCGA-ZF-AA4T	C1
TCGA-FD-A6TI	C2
TCGA-H4-A2HO	C2
TCGA-CF-A47X	C2
TCGA-XF-A9SP	C2
TCGA-K4-A4AC	C1
TCGA-BL-A5ZZ	C1
TCGA-S5-AA26	C2
TCGA-E7-A677	C2
TCGA-DK-A1AC	C1
TCGA-GU-A766	C1
TCGA-DK-A2HX	C2
TCGA-UY-A8OC	C2
TCGA-FD-A5BR	C2
TCGA-DK-AA6S	C2
TCGA-4Z-AA7Q	C1
TCGA-HQ-A2OE	C1
TCGA-XF-AAMX	C2
TCGA-LT-A5Z6	C1
TCGA-YC-A89H	C1
TCGA-E7-A8O8	C2
TCGA-GC-A3OO	C1
TCGA-DK-AA75	C1
TCGA-BT-A2LB	C2
TCGA-ZF-AA54	C1
TCGA-FT-A3EE	C1
TCGA-FJ-A3ZF	C1
TCGA-DK-A3X2	C1
TCGA-XF-AAME	C1
TCGA-ZF-AA4R	C1
TCGA-GV-A3JZ	C1
TCGA-DK-A2I2	C1
TCGA-K4-A83P	C2
TCGA-4Z-AA7Y	C2
TCGA-E7-A7XN	C1
TCGA-2F-A9KP	C1
TCGA-UY-A78M	C1
TCGA-FD-A6TD	C1
TCGA-BT-A20Q	C2
TCGA-ZF-AA51	C2
TCGA-GU-A42R	C2
TCGA-PQ-A6FI	C1
TCGA-ZF-AA4X	C1
TCGA-FD-A5BU	C1
TCGA-CF-A8HX	C2
TCGA-XF-A9SK	C2
TCGA-GD-A3OS	C1
TCGA-FD-A6TG	C2
TCGA-4Z-AA7N	C2
TCGA-GV-A3QK	C2
TCGA-K4-A5RI	C1
TCGA-GV-A40E	C1
TCGA-FD-A43Y	C1
TCGA-DK-A3IV	C1
TCGA-G2-A2EL	C1
TCGA-E7-A541	C1
TCGA-XF-AAN2	C1
TCGA-LC-A66R	C1
TCGA-ZF-A9RE	C1
TCGA-UY-A9PE	C1
TCGA-XF-AAMG	C1
TCGA-GU-A763	C2
TCGA-G2-AA3D	C2
TCGA-ZF-A9R4	C2
TCGA-E7-A97P	C1
TCGA-5N-A9KM	C2
TCGA-ZF-A9RC	C1
TCGA-MV-A51V	C2
TCGA-S5-A6DX	C2
TCGA-FJ-A3ZE	C2
TCGA-YC-A8S6	C2
TCGA-UY-A9PF	C2
TCGA-GV-A3JV	C2
TCGA-ZF-AA5N	C1
TCGA-XF-A9T8	C1
TCGA-GV-A3QG	C1
TCGA-5N-A9KI	C2
TCGA-CF-A3MG	C2
TCGA-GC-A4ZW	C1
TCGA-E7-A4XJ	C2
TCGA-FD-A3NA	C1
TCGA-DK-A3IT	C1
TCGA-R3-A69X	C2
TCGA-4Z-AA83	C2
TCGA-ZF-A9R0	C2
TCGA-GC-A3I6	C1
TCGA-XF-A9SH	C2
TCGA-UY-A78L	C1
TCGA-XF-AAN5	C1
TCGA-UY-A78P	C1
TCGA-CF-A8HY	C2
TCGA-CF-A9FL	C2
TCGA-E7-A6MD	C2
TCGA-CF-A9FF	C2
TCGA-XF-AAMY	C2
TCGA-G2-A3IE	C2
TCGA-GU-A767	C2
TCGA-G2-A3IB	C1
TCGA-CF-A1HS	C1
TCGA-DK-A3IN	C1
TCGA-2F-A9KT	C2
TCGA-UY-A78N	C1
TCGA-DK-A1A5	C2
TCGA-E7-A5KE	C2
TCGA-FD-A62S	C1
TCGA-G2-AA3B	C2
TCGA-K4-A54R	C1
TCGA-XF-A9T5	C1
TCGA-BT-A20J	C1
TCGA-XF-AAMW	C1
TCGA-ZF-AA4V	C1
TCGA-GU-AATP	C2
TCGA-CU-A0YN	C1
TCGA-XF-AAMH	C1
TCGA-DK-A2I6	C1
TCGA-DK-AA6Q	C1
TCGA-XF-A8HI	C2
TCGA-DK-A2I1	C2
TCGA-E7-A7PW	C2
TCGA-XF-AAMT	C1
TCGA-BT-A20R	C2
TCGA-H4-A2HQ	C2
TCGA-FD-A43S	C2
TCGA-ZF-AA58	C1
TCGA-DK-AA6P	C1
TCGA-XF-AAN0	C2
TCGA-BT-A0YX	C1
TCGA-ZF-A9R5	C2
TCGA-GV-A3JX	C1
TCGA-ZF-A9R3	C2
TCGA-G2-A2EO	C1
TCGA-CF-A5UA	C2
TCGA-K4-A3WU	C2
TCGA-DK-AA71	C2
TCGA-XF-A9T2	C1
TCGA-FD-A5BY	C1
TCGA-BT-A20T	C2
TCGA-UY-A78O	C2
TCGA-4Z-AA89	C2
TCGA-XF-A9SW	C1
TCGA-BT-A20W	C1
TCGA-FD-A3N5	C1
TCGA-DK-A3WX	C1
TCGA-FD-A62N	C1
TCGA-HQ-A5NE	C1
TCGA-XF-A8HE	C1
TCGA-DK-AA6R	C1
TCGA-XF-A9SI	C1
TCGA-BT-A42C	C2
TCGA-KQ-A41O	C2
TCGA-YF-AA3M	C1
TCGA-ZF-AA4N	C1
TCGA-G2-A2EC	C2
TCGA-CF-A5U8	C2
TCGA-UY-A8OD	C2
TCGA-4Z-AA7R	C1
TCGA-FD-A3B4	C1
TCGA-FJ-A3Z7	C2
TCGA-G2-A2EJ	C1
TCGA-SY-A9G0	C2
TCGA-G2-A2EK	C2
TCGA-FD-A5BX	C2
TCGA-XF-AAN4	C1
TCGA-FD-A3SO	C1
TCGA-FD-A6TA	C2
TCGA-FD-A3SS	C1
TCGA-FD-A43P	C1
TCGA-BT-A3PK	C1
TCGA-XF-A9T6	C1
TCGA-FD-A5BV	C1
TCGA-ZF-AA4U	C2
TCGA-SY-A9G5	C2
TCGA-KQ-A41R	C2
TCGA-GC-A6I1	C1
TCGA-GU-A764	C1
TCGA-G2-A2EF	C1
TCGA-FT-A61P	C1
TCGA-K4-AAQO	C1
TCGA-DK-AA6L	C1
TCGA-K4-A6MB	C1
TCGA-BT-A20P	C2
TCGA-FD-A3SJ	C1
TCGA-G2-A3VY	C1
TCGA-GC-A3WC	C1
TCGA-CU-A3QU	C1
TCGA-FD-A3SP	C2
TCGA-GC-A3RB	C1
TCGA-GU-AATQ	C1
TCGA-GC-A6I3	C2
TCGA-GC-A3RD	C2
TCGA-GD-A3OQ	C1
TCGA-CF-A47T	C2
TCGA-ZF-AA52	C2
TCGA-XF-A8HG	C2
TCGA-FD-A3B7	C1
TCGA-DK-A3IL	C2
TCGA-E7-A6ME	C1
TCGA-GD-A2C5	C2
TCGA-DK-AA6X	C2
TCGA-UY-A9PD	C1
TCGA-DK-A3IM	C1
TCGA-BT-A42F	C1
TCGA-FD-A3SL	C2
TCGA-BT-A3PH	C2
TCGA-FD-A3SQ	C2
TCGA-ZF-A9RF	C1
TCGA-DK-A1A3	C2
TCGA-BT-A2LA	C1
TCGA-PQ-A6FN	C1
TCGA-GD-A3OP	C2
TCGA-FD-A5BT	C2
TCGA-BL-A3JM	C1
TCGA-E7-A85H	C1
TCGA-CU-A72E	C1
TCGA-FD-A3SN	C1
TCGA-GU-A762	C1
TCGA-GV-A3QH	C1
TCGA-FD-A6TF	C1
TCGA-XF-A9SJ	C1
TCGA-ZF-A9RL	C2
TCGA-E7-A678	C2
TCGA-GD-A76B	C2
TCGA-GV-A6ZA	C1
TCGA-FD-A5C1	C1
TCGA-BT-A20X	C1
TCGA-K4-A3WV	C1
TCGA-FD-A5C0	C1
TCGA-DK-A3IU	C1
TCGA-UY-A78K	C1
TCGA-DK-A1AE	C1
TCGA-LT-A8JT	C2
TCGA-BT-A20O	C1
TCGA-K4-A4AB	C2
TCGA-FD-A43U	C2
TCGA-FD-A6TE	C1
TCGA-XF-A9SV	C2
TCGA-GD-A6C6	C2
TCGA-KQ-A41N	C2
TCGA-4Z-AA7W	C2
TCGA-CF-A9FH	C2
TCGA-KQ-A41Q	C2
TCGA-E7-A3X6	C2
TCGA-XF-A9SL	C2
TCGA-4Z-AA81	C1
TCGA-DK-A1AB	C2
TCGA-XF-A9T0	C2
TCGA-GC-A3RC	C1
TCGA-XF-AAN8	C2
TCGA-XF-A8HF	C2
TCGA-E5-A2PC	C1
TCGA-ZF-A9R2	C2
TCGA-E5-A4U1	C1
TCGA-BT-A0S7	C1
TCGA-ZF-A9RM	C1
TCGA-UY-A9PB	C1
TCGA-XF-A9SY	C1
TCGA-E7-A7DU	C2
TCGA-XF-AAMJ	C2

## Sheet: cluster-diff
gene	Mean1	Mean2	logFC	pValue	fdr
INSM1	3.32405	0.171405	-4.27746	0.0246109	0.0353949
COL2A1	1.51309	0.0990288	-3.93351	2.06868e-05	5.31638e-05
SPINK6	4.71224	0.270969	-4.12021	0.000194112	0.000418973
SPRR2E	36.5358	1.00024	-5.19089	2.07271e-06	6.28418e-06
TENM2	2.99566	0.24363	-3.62011	1.66346e-05	4.34332e-05
DPYSL5	0.939557	0.0230793	-5.34731	6.6239e-06	1.84695e-05
LINC00973	0.996295	0.0569728	-4.12823	4.27508e-12	3.23678e-11
TAGLN3	1.56772	0.126383	-3.6328	6.82606e-08	2.64951e-07
CYP2B6	1.12122	0.0164728	-6.08884	0.00478335	0.00796378
DSG1	4.21623	0.276963	-3.92819	3.3597e-05	8.34456e-05
FGF19	3.61509	0.19037	-4.24716	0.0205279	0.030096
C6orf15	6.29799	0.221871	-4.8271	5.31107e-08	2.10441e-07
SLC10A1	0.0993874	1.91106	4.26517	2.26658e-05	5.78737e-05
KLK5	24.8347	0.852378	-4.86472	2.82087e-13	2.61641e-12
SPRR2F	4.27423	0.14999	-4.83272	0.000344265	0.00070915
KRT81	41.6779	2.02135	-4.36589	6.21654e-11	3.89447e-10
SOST	4.1752	0.216483	-4.26952	0.00382285	0.0064744
SPRR2A	66.1944	1.62705	-5.34638	1.24953e-09	6.45775e-09
SPRR2D	32.4321	2.07376	-3.9671	8.48107e-09	3.81737e-08
S100A7A	5.774	0.408529	-3.82106	2.48981e-08	1.04232e-07
TUBB2B	12.4182	0.604528	-4.3605	8.27631e-13	7.05928e-12
ASCL1	2.54737	0.0624207	-5.35084	0.0033214	0.00569313
SERPINB7	4.35057	0.355123	-3.61482	1.28937e-11	8.95883e-11
CGB8	2.08779	0.16464	-3.66459	0.000391075	0.00079565
MYBPH	3.43424	0.0261543	-7.0368	0.000173701	0.000379166
IL36G	4.78074	0.277264	-4.1079	4.96884e-07	1.67662e-06
ZFP42	1.05226	0.0408451	-4.68718	0.00017977	0.000391163
KRT1	56.7119	2.62885	-4.43115	0.000192908	0.000416674
MAGEB2	2.94685	0.134102	-4.45777	0.000266971	0.000562343
KRT34	1.79905	0.147145	-3.61193	9.80062e-09	4.3578e-08
SPRR2G	16.0184	0.478431	-5.06528	4.44496e-07	1.51139e-06
AC083967.1	1.33461	0.0650766	-4.35814	1.1582e-06	3.67001e-06

## Sheet: tcga.expTime
id	futime	fustat	INSM1	COL2A1	SPINK6	SPRR2E	DPYSL5	TAGLN3	CYP2B6	DSG1	FGF19	C6orf15	SLC10A1	KLK5	SPRR2F	KRT81	SOST	SPRR2A	SPRR2D	S100A7A	TUBB2B	ASCL1	SERPINB7	MYBPH	ZFP42	KRT1	MAGEB2	KRT34	SPRR2G
TCGA-ZF-A9RN	615	1	11.8717	2.6462	2.3605	2.42825	2.54794	3.31518	3.01193	2.9319	2.82636	2.76934	2.48955	2.52503	2.51376	4.10673	2.54112	2.42901	2.43405	2.64103	11.8665	5.89175	2.45992	3.25708	2.84613	8.78884	2.57612	2.56903	2.60207
TCGA-CF-A1HR	389	0	2.75879	2.57018	2.3605	2.42825	2.54322	2.58061	3.01193	2.59732	2.64496	2.76934	2.52012	2.50649	2.51376	2.90137	2.54634	2.38295	2.43753	2.64103	3.57189	2.66025	2.46298	3.23709	2.84613	2.68569	2.53452	2.41673	2.60207
TCGA-XF-A8HH	57	1	2.74253	2.59422	2.60238	2.47669	2.55773	2.49316	3.01193	2.86991	2.64496	2.76934	2.56608	2.50649	2.51376	2.80393	2.55736	2.64514	2.62742	2.64103	3.95805	2.63782	2.48683	3.23269	2.84613	2.69317	2.53452	2.39164	2.60207
TCGA-ZF-AA4W	1830	0	2.75813	2.6276	7.66482	5.40834	2.54821	2.54952	3.01193	3.55274	2.77715	3.15446	2.46451	4.44603	2.7335	4.85636	2.57468	7.02559	6.37891	4.9931	4.14543	2.60125	5.35833	3.39885	9.80136	3.99076	2.8018	4.33881	2.60207
TCGA-XF-A9SU	182	1	2.74253	2.60136	2.99524	2.42825	2.59437	2.79594	3.01193	2.66166	2.64496	2.81062	2.49527	2.50649	2.64403	2.76582	2.49742	3.14306	3.42965	2.64103	4.41163	2.72884	2.64182	3.21032	2.86846	3.06761	2.61075	2.42147	2.60207
TCGA-DK-A3IQ	539	1	2.74253	2.60136	2.39817	2.42825	2.54322	2.49316	3.02662	2.68082	2.64496	2.86654	2.50136	2.5203	2.51376	7.40777	2.572	2.41716	2.48923	2.64103	4.00555	2.60125	4.29387	3.19708	2.84613	2.8264	2.53452	2.40097	2.60207
TCGA-FD-A6TK	330	0	2.75371	2.58433	2.54359	2.46417	2.55747	2.84436	3.01959	2.6517	2.64496	3.94726	2.48361	9.18398	2.51376	11.4169	2.65739	3.03923	2.99994	2.709	4.53925	2.60125	5.67885	3.23862	2.84613	2.70131	2.78476	2.44917	2.67898
TCGA-DK-A1A7	560	0	2.78134	2.58912	2.3605	2.45983	2.5713	2.54617	3.01856	2.61344	2.64496	2.76934	2.68793	2.50649	2.55023	2.69237	2.50737	2.55898	2.48163	2.64103	3.97265	2.7833	2.43423	3.17686	2.84613	3.41428	2.56257	2.38401	2.60207
TCGA-CU-A5W6	56	1	2.78199	3.00955	2.40669	4.9175	2.55604	2.67821	3.01193	2.6871	2.72118	2.76934	4.14786	2.9822	2.56329	2.8343	2.51085	4.92148	4.52048	3.50477	3.53362	3.05817	4.33948	3.25025	2.91161	4.35951	2.97529	3.26449	3.60687
TCGA-DK-A3X1	2009	0	2.74253	2.57276	2.3605	3.25983	2.54322	2.69439	3.01193	2.8155	2.64496	2.85687	2.46451	2.53923	2.6083	2.95193	2.56149	2.99632	3.44847	2.64905	3.43131	2.60125	2.43423	3.22481	2.84613	3.11967	2.99135	2.40706	2.81275
TCGA-XF-A9ST	128	1	2.97845	2.75135	2.3605	2.52791	3.92813	2.49316	3.37427	2.60257	2.66799	2.76934	2.49172	2.56597	2.51376	3.89453	2.49742	2.73594	2.80969	2.67993	4.26375	2.6205	2.43423	3.17686	9.85312	2.61527	2.55727	2.39266	2.80876
TCGA-CF-A9FM	398	0	2.79977	2.5808	2.3605	2.42825	2.54322	2.5195	3.01193	2.59732	2.68708	2.76934	2.48935	2.50649	2.51376	2.74981	2.49742	2.38295	2.40502	2.65001	3.54123	2.63644	2.78533	3.17686	2.91754	2.6281	2.59638	2.36968	2.60207
TCGA-BT-A20V	154	1	2.74253	4.7633	2.3605	2.54538	2.68045	2.71831	3.02472	3.01893	2.64496	3.08342	2.6199	2.50649	2.58287	5.08533	2.53496	2.38295	2.44219	2.64103	3.47959	2.81677	6.30074	3.55845	2.84613	2.78594	3.65152	2.36968	2.60207
TCGA-GV-A3QF	617	1	2.76807	2.56176	2.3605	2.42825	2.54742	2.60743	3.02076	2.62282	2.64496	2.76934	3.07324	2.52297	2.51376	2.6804	2.49742	2.42377	2.45595	2.67286	4.00429	2.60125	2.44558	3.17686	2.84613	2.61527	2.53452	2.40692	2.60207
TCGA-DK-A2I4	3835	0	2.78649	2.57502	2.69033	2.42825	2.54899	2.50944	3.02997	2.59732	2.64496	3.3349	2.47985	2.50649	2.54706	13.4781	2.58484	2.43894	2.4404	2.64103	3.86422	2.65497	2.65965	3.3523	2.85723	2.69916	2.60985	3.36617	2.63335
TCGA-DK-A6B2	477	0	2.75453	2.5816	2.3605	2.42825	2.55095	2.75816	3.01193	2.65962	2.6625	2.76934	2.52556	2.50649	2.64389	2.98206	2.49742	2.62771	2.84758	2.64103	4.02587	2.68727	2.58555	3.22134	2.84613	2.61527	2.5689	2.36968	2.68466
TCGA-DK-A1AG	475	0	2.74253	2.5564	2.3605	2.80739	2.54322	2.5134	3.01959	2.60101	2.64496	2.79494	2.6997	2.52066	2.71041	2.77261	2.49742	3.61065	3.20302	2.8488	3.3725	2.60125	2.4441	3.17686	2.84613	2.63491	2.55062	2.49463	2.64102
TCGA-XF-A9SZ	859	1	2.74253	2.59581	2.3605	2.62029	2.54322	3.22051	3.02267	2.63353	2.64496	2.90948	2.49152	2.56574	3.51431	2.84391	3.50133	3.8231	5.19532	4.30096	4.12859	2.60125	2.54211	3.2637	2.8658	2.67001	2.53452	2.39266	2.65702
TCGA-E7-A519	508	0	2.76205	2.5564	2.3605	2.42825	2.54951	2.49316	3.01193	2.59732	2.64496	2.85805	2.46451	2.55598	2.72123	2.83917	2.49742	2.6134	2.40502	2.64103	3.50967	2.60125	2.50241	3.48322	2.84613	2.63252	2.53452	2.87665	2.60207
TCGA-2F-A9KO	734	1	3.12886	2.63599	2.52067	2.52959	2.54834	2.60726	3.04462	2.64457	2.75886	2.80637	2.49211	2.56703	3.06585	3.07177	2.51365	2.52947	2.46839	2.64103	3.6903	2.73423	2.49035	3.20682	2.86618	4.85891	2.64649	2.36968	2.60207
TCGA-ZF-A9R1	773	0	2.81074	2.57389	2.3605	2.51623	3.05917	2.96181	3.02135	2.60653	2.64496	2.80136	2.46451	2.50649	2.56543	3.48193	2.51152	2.97859	2.63499	2.64103	3.84771	2.60125	2.69271	3.17686	2.84613	2.77731	2.55462	2.36968	2.60207
TCGA-4Z-AA7S	1064	1	2.74253	2.6805	2.3605	2.42825	2.54322	2.49316	3.01193	2.62352	2.64496	2.76934	2.57593	2.50649	2.51376	2.69657	2.49742	2.50498	2.4829	2.69787	3.78045	2.60125	2.43423	3.17686	2.92732	2.63855	2.55369	2.66808	2.60207
TCGA-BL-A13J	81	1	2.75685	2.6878	3.48179	4.67923	2.55593	2.54479	3.04736	5.88846	2.6966	2.95258	2.95991	3.04974	2.58274	2.89259	2.53489	4.57184	4.44492	5.02884	3.72653	2.62035	2.86119	3.19156	2.85155	7.53484	2.53452	3.56982	4.07349
TCGA-DK-A3IK	146	1	2.74253	2.57324	2.3605	2.49217	2.54322	2.5474	3.03231	2.63989	2.64496	2.85981	2.70839	2.54448	2.58765	4.31484	2.66921	3.17206	3.09799	2.65352	4.12192	2.61353	2.44316	3.17686	2.84613	3.66404	2.53452	2.42734	2.63725
TCGA-C4-A0F1	89	0	2.75388	2.5755	4.28798	6.86705	2.5469	4.04528	3.01193	3.37805	2.71024	4.15825	2.46451	2.83696	3.29547	2.93343	2.59744	7.36266	6.91763	6.2665	4.22029	2.94175	3.09969	3.21902	2.90213	5.62869	4.41096	2.49708	2.8889
TCGA-DK-A3IS	1529	0	2.74253	2.56436	2.42509	2.42825	2.54624	2.49316	3.01826	2.63408	2.65867	2.76934	2.48064	2.50649	2.51376	3.05836	2.49742	2.44183	2.56438	2.64681	3.54698	2.63541	2.44248	3.19435	2.84613	2.99327	2.54809	2.43673	2.60207
TCGA-UY-A9PH	1561	0	2.83041	2.59406	2.43775	2.42825	2.54322	2.53395	3.0272	2.63422	3.89253	2.76934	2.61434	2.50649	2.59662	3.10382	2.49742	2.80953	3.05955	2.65496	3.79227	2.62866	2.45417	3.17686	2.84613	4.61873	2.53452	2.40228	2.67978
TCGA-E5-A4TZ	467	1	2.76156	2.56856	2.48928	6.37132	2.56769	3.18459	3.01841	5.61235	2.64496	3.59601	2.48104	3.66252	6.31539	2.79289	2.49742	7.04194	6.78382	5.43952	3.92416	2.93201	3.99884	3.21245	2.8817	8.36098	2.58901	2.70715	5.69759
TCGA-DK-A3WW	633	0	2.75453	2.61618	4.89702	2.74281	2.54322	2.93934	3.02017	3.71873	2.64496	2.95348	2.50548	2.50649	2.64417	3.97105	2.53352	3.77844	3.48189	5.95934	3.28262	2.60125	5.65237	3.2434	7.92648	4.41304	3.41299	2.55166	2.64407
TCGA-K4-A5RH	276	0	2.84288	3.20142	2.4768	2.42825	3.75499	2.71815	3.01193	2.5996	2.64496	2.78528	2.46451	2.52406	2.51376	3.17701	3.0287	2.44783	2.4727	2.67081	9.76247	2.61806	2.46457	3.18965	2.86333	2.61527	2.53452	4.15368	2.60207
TCGA-ZF-AA56	259	1	2.84086	2.57759	2.80664	6.93479	2.54322	2.49316	3.01193	3.16699	2.7696	2.79846	2.52886	2.68727	5.04834	3.23278	3.13927	7.06815	7.07724	3.07329	3.90621	2.61667	3.27778	3.40061	2.86181	4.58051	3.31898	2.54416	3.70622
TCGA-UY-A8OB	2109	0	2.74253	2.65541	8.06731	3.78907	2.54322	2.8111	3.01193	2.72333	2.64496	2.84758	2.49408	8.43829	2.75423	4.28142	2.51485	6.01317	6.14086	3.99703	3.50051	2.66365	4.16561	3.24053	2.88884	2.86479	2.53452	5.33568	3.35614
TCGA-YC-A9TC	20	1	2.90579	3.78453	2.48401	2.50589	2.5589	4.73093	3.02032	2.75115	5.36578	2.79754	2.62655	2.50649	2.51376	3.21801	2.74637	2.45928	2.40502	2.64857	9.49682	3.20447	2.53885	3.43449	10.9046	2.7875	6.89035	2.40503	2.68625
TCGA-CF-A7I0	368	0	2.77132	2.57469	2.3605	2.42825	2.54794	2.5195	3.01193	2.68149	2.64496	2.76934	2.53832	2.50649	2.51376	2.69805	2.49742	2.51581	2.40502	2.64103	3.59852	2.60125	2.49736	3.17686	2.84613	2.64081	2.53452	2.39076	2.60207
TCGA-K4-A5RJ	539	0	2.79291	2.61304	2.3605	3.04653	2.55954	2.72696	3.02355	2.603	2.64496	2.8085	2.46451	2.54947	2.85713	3.09154	2.53154	3.63374	2.85995	3.44956	4.10004	2.62207	2.56425	4.93763	2.84613	2.61527	2.53452	2.41874	2.71778
TCGA-YF-AA3L	364	0	2.74253	2.60926	2.3605	2.42825	2.54322	2.49316	3.11454	2.60668	2.64496	2.76934	2.48876	2.50649	2.51376	3.19364	2.49742	2.38295	2.43321	2.64103	3.46096	2.60125	2.49568	3.17686	2.84613	2.67648	2.59471	2.36968	2.60207
TCGA-CF-A3MI	370	0	2.79147	2.5824	2.3605	2.42825	2.54322	2.53803	3.01193	2.62992	2.64496	2.76934	2.70609	2.50649	2.51376	2.71041	2.49742	2.66748	2.59056	2.64103	3.56709	2.60125	2.43423	3.22288	2.84613	2.6478	2.55235	2.40561	2.60207
TCGA-DK-A6B0	2330	0	2.74253	2.5564	2.40177	2.46646	2.54703	2.49316	3.01193	2.59732	2.64496	2.76934	2.4848	2.50649	2.51376	2.83149	2.49742	2.42059	2.47491	2.64103	3.33847	2.60125	2.43423	3.19903	2.84613	2.61527	2.56851	2.4209	2.72263
TCGA-DK-A6B1	2049	0	2.82021	2.6658	2.39515	2.42825	2.54322	2.58165	3.01193	3.83159	2.64496	2.88051	2.51525	2.53167	2.51376	3.03178	2.49742	3.11352	2.42489	2.64103	3.7818	2.79658	2.43423	3.17686	2.88301	2.74876	3.59526	2.4127	5.06516
TCGA-G2-AA3C	211	1	2.74253	2.56322	3.01364	2.42825	2.54322	2.98344	3.01193	2.59732	2.6686	2.80653	2.65111	2.50649	2.51376	3.28021	2.49742	2.66224	2.43729	2.64103	5.54361	3.51036	2.51795	12.2934	2.84613	2.86247	7.94205	2.36968	2.60207
TCGA-XF-AAN3	2625	0	2.75273	2.59883	2.3605	2.86566	2.54808	2.5024	3.30381	2.60399	4.12342	2.76934	2.49073	2.57006	2.71118	3.53852	5.78822	4.48413	3.55683	2.64425	3.57357	2.6074	2.62765	3.20526	2.85245	2.68968	2.53452	2.88097	2.62003
TCGA-CU-A0YO	149	1	2.81121	2.56824	2.3605	2.51688	2.54322	2.49316	3.01193	2.6875	2.72515	2.76934	2.53581	2.65873	2.56586	9.04954	2.49742	2.86451	4.09282	2.64103	3.65524	2.68509	3.71118	3.17686	2.91495	3.948	3.56472	2.36968	2.60207
TCGA-BT-A3PJ	789	0	2.7614	2.65357	2.3605	4.16767	2.54322	2.86846	3.01193	3.73465	2.64496	2.93653	2.48084	9.20202	2.68313	8.20918	2.49742	4.5397	3.88131	7.98659	3.88929	2.60125	5.54178	3.17686	2.84613	2.82445	3.17922	2.90156	4.00347
TCGA-CF-A47Y	373	0	2.74253	2.5564	2.3605	2.42825	2.5469	2.49316	3.01193	2.61961	2.66142	2.76934	2.52207	2.50649	2.51376	2.72119	2.49742	2.38295	2.40502	2.64103	3.33509	2.60125	2.43423	3.17686	2.87414	2.61527	2.53452	2.36968	2.60207
TCGA-FD-A62O	216	1	2.74253	2.64943	2.3605	3.02112	2.54322	2.54422	3.05956	2.60201	2.64496	2.80196	3.44821	2.62762	2.93077	2.76441	2.49742	4.40625	4.9578	2.66734	3.60498	2.60125	2.45925	3.20332	2.84613	2.97413	2.59484	2.39032	2.65144
TCGA-BL-A0C8	1219	0	2.74253	2.67884	4.3811	2.42825	2.54825	2.50271	3.15696	3.31857	2.66148	2.76934	4.54358	2.50649	2.55568	2.71599	2.49742	2.77955	2.54305	2.64103	4.20313	2.69464	2.44266	3.19794	2.85799	2.6457	2.54821	2.38617	2.62039
TCGA-E7-A7DV	37	0	2.74253	2.57743	2.49531	2.42825	2.54322	2.766	3.08562	2.60059	2.65959	2.76934	2.46451	6.17	2.51376	6.04492	2.63331	2.38295	2.40502	2.65973	5.00363	5.2944	4.79685	6.65043	2.85876	2.62418	2.60563	2.83394	2.60207
TCGA-DK-A3WY	4967	0	4.10788	2.57212	2.70528	2.46835	2.54729	2.62526	3.02047	2.62198	2.64496	2.9343	2.50705	2.52236	2.51376	2.89215	2.51005	2.38295	2.45442	2.64103	6.11097	2.61649	2.44531	3.37687	2.89241	2.61527	2.53452	2.36968	2.60207
TCGA-BT-A20N	795	1	2.74253	2.57018	2.3605	3.06193	2.54847	2.5229	3.01193	3.16432	2.64496	2.80698	2.46451	2.50649	2.7952	2.81413	2.5938	3.36096	3.92771	2.67144	3.63631	2.6212	3.19561	3.17686	2.84613	3.30585	2.55807	2.69229	2.6591
TCGA-G2-A2ES	1004	1	2.77164	2.59708	2.49152	11.8157	2.54322	2.54599	3.13341	2.94598	3.81425	2.83586	2.46451	2.50649	10.3783	3.2951	2.58383	11.9782	10.905	2.99902	3.32619	2.60125	4.17159	3.17686	2.85838	3.15697	2.53452	3.36351	3.08336
TCGA-GC-A3YS	758	0	2.78134	2.66823	2.3605	2.55048	2.54742	2.63099	3.01193	2.62728	2.64496	2.79937	2.46451	5.03554	2.51376	4.23336	2.83575	2.61266	2.94951	4.60883	3.50215	2.66399	2.89282	3.22519	2.89447	3.28433	2.53452	2.72502	2.69168
TCGA-FD-A43X	110	0	2.75322	2.58336	2.3605	2.42825	2.55017	2.57001	3.01929	2.60087	2.64496	2.76934	2.51934	2.50649	2.51376	2.81771	2.49742	2.38295	2.40502	2.64103	3.38099	2.64023	2.43423	3.29405	2.84613	2.68919	2.53452	2.36968	2.67624
TCGA-XF-A9SM	1048	0	2.81374	2.94749	2.45938	5.19344	2.54322	2.67048	3.01193	2.64485	2.66616	3.23339	2.46451	6.52403	2.85572	7.17174	2.71525	4.65239	4.80052	7.29108	3.49673	2.70511	3.75653	3.33398	2.84613	3.71345	2.55541	2.43219	5.46798
TCGA-DK-A6AV	1952	0	2.77779	2.6154	2.3605	2.48512	2.5546	2.58839	3.18391	2.63228	2.69639	2.81017	2.87915	2.50649	2.8169	2.82499	2.49742	2.38295	3.51244	2.64103	3.59628	2.60125	2.59813	3.3061	2.84613	2.63101	2.65788	2.44593	2.60207
TCGA-GU-A42Q	344	1	2.74253	2.60973	2.63196	4.08294	2.56032	2.73158	3.04808	3.5581	2.95716	2.79402	2.48282	2.5471	2.70354	2.89811	8.91209	4.63183	3.84156	4.43609	3.94498	2.77615	2.58725	3.17686	4.22788	4.33901	2.96934	2.46095	2.93388
TCGA-C4-A0F7	62	1	2.78134	3.19009	2.44113	4.69865	5.13015	2.56356	3.01724	8.39035	2.79817	2.76934	2.5047	2.50649	7.41409	3.21386	2.49742	6.53906	6.13804	3.2413	4.32393	2.60125	2.58592	3.19161	2.85589	11.1525	2.53452	2.62258	3.00274
TCGA-CF-A47W	368	0	2.74253	2.56581	2.3605	2.42825	2.5503	2.5134	3.02706	2.59732	2.64496	2.76934	2.50234	2.50649	2.51376	2.84633	2.49742	2.38295	2.40502	2.64103	3.49256	2.60125	2.43423	3.19747	2.84613	2.62507	2.59741	2.43332	2.60207
TCGA-XF-AAMQ	2177	0	2.83244	2.57582	2.3874	2.5938	2.54322	2.70542	3.01724	2.60243	4.19458	2.76934	3.87959	2.50649	2.89606	2.91364	2.49742	2.95133	2.60527	2.65527	4.20461	2.69313	2.60149	3.17686	2.8557	2.74496	2.53452	2.38092	2.60207
TCGA-K4-A3WS	761	0	2.76872	2.57292	2.45017	2.59009	2.5516	2.632	3.02091	2.75408	2.70176	2.76934	2.5094	2.50649	2.86576	3.25081	2.56264	2.71566	3.0349	2.64921	4.04444	2.63316	2.48015	3.24949	2.89484	3.38099	2.53452	2.38885	2.64805
TCGA-C4-A0EZ	273	1	11.5476	3.15485	2.3605	3.1337	8.27807	11.7711	3.01193	2.68055	2.67908	7.61967	2.58254	3.33884	7.1841	6.97688	2.5211	5.74526	6.50656	2.64103	11.8021	2.71272	2.69887	3.38541	2.86066	6.83257	2.53452	3.40415	2.82998
TCGA-CF-A47S	333	0	2.75502	2.5616	2.3605	2.46849	2.54322	2.50457	3.02472	2.60144	2.64496	2.78389	2.64033	2.50649	2.5372	2.70317	2.49742	3.0545	2.58143	2.66433	3.41979	2.60125	2.43978	3.17686	2.84613	2.61527	2.57035	2.4059	2.60207
TCGA-ZF-AA5P	372	0	2.77099	2.57453	2.85608	2.47428	2.55695	2.5951	3.01193	2.6302	2.68648	2.80227	2.48915	2.52479	3.63603	2.814	2.49742	3.15303	2.711	2.66765	4.86851	2.6361	2.78123	3.33198	2.8639	2.73651	2.92873	2.7559	2.60207
TCGA-XF-A9SX	719	1	2.91355	2.5816	2.61549	2.42825	2.54322	2.7004	3.0524	2.59732	2.64496	4.72174	2.49881	2.53191	2.51376	3.6416	2.57634	2.38295	2.44469	2.64103	4.67537	2.60125	2.50357	3.25044	2.8954	2.76556	2.56323	2.39864	2.60207
TCGA-FD-A3B8	384	0	2.80328	2.59071	2.53034	3.29791	2.5465	2.54881	3.01193	2.6109	2.64496	2.79311	2.48223	2.5957	2.5521	3.1895	2.49742	2.97867	3.51653	3.44567	4.4665	2.68727	3.44064	3.2894	2.85895	2.76975	3.17578	2.45745	2.80404
TCGA-CF-A27C	425	0	2.74253	2.5564	2.46544	2.42825	2.54322	2.49316	3.019	2.61428	2.64496	2.76934	2.60206	2.50649	2.51376	3.26657	2.50791	2.38295	2.40502	2.65384	3.30522	2.60125	2.47936	3.17686	2.87168	2.6334	2.54942	2.38474	2.60207
TCGA-XF-A9T4	495	1	2.75813	2.64033	2.3605	4.27039	2.54572	5.07374	3.03855	2.74335	2.65637	2.89205	2.51798	3.70726	3.35164	3.92736	2.50536	5.8986	5.49217	4.10954	4.44112	2.62987	4.87368	3.19161	2.85589	3.29112	2.54581	2.7167	3.37998
TCGA-HQ-A2OF	1947	0	2.74253	2.83236	2.48872	2.42825	2.57554	2.53909	8.13447	2.60158	3.35176	2.79861	2.61248	2.50649	2.51376	2.71121	2.52296	2.42328	2.5271	2.64103	3.46986	2.60125	2.43423	3.17686	3.44274	2.63768	2.53452	2.38812	2.60207
TCGA-DK-AA74	1708	0	2.76514	2.63149	2.70922	5.57071	2.54322	2.49316	3.42878	2.61975	2.67802	2.76934	2.46451	2.85957	5.08886	3.79668	2.67064	6.44118	5.27698	4.25911	4.44278	2.65617	2.65769	3.2603	2.87433	4.17245	2.53452	2.36968	3.01092
TCGA-FD-A3SM	547	1	2.75404	2.57566	2.4768	2.42825	2.54322	2.49316	3.01193	2.60865	2.64496	2.96942	2.52304	3.34102	2.55656	2.95919	2.75186	2.52271	2.5158	2.69725	3.37565	2.60125	2.57016	3.19825	2.87471	2.61527	2.53452	2.38636	2.60207
TCGA-KQ-A41P	1094	0	2.85772	2.57855	2.3605	2.86879	2.55591	2.49316	3.53211	2.60611	2.81059	3.19685	2.55387	3.59465	3.15337	2.91767	2.49742	3.00805	4.20536	2.68979	3.69736	2.81475	2.91492	3.32045	2.87887	3.01493	4.6106	2.48161	2.93036
TCGA-C4-A0F6	700	0	2.76335	2.61712	2.43237	2.42825	2.54322	2.49316	3.43179	5.33869	2.64496	2.76934	2.94361	2.58456	2.98383	2.82597	2.49742	2.5108	2.59982	2.79026	3.56612	2.62676	3.06319	3.21574	2.84613	9.08092	2.80821	2.42976	2.6743
TCGA-FD-A3B5	272	1	2.75174	2.70862	5.22033	10.0294	2.54624	2.7738	3.01193	8.88194	2.65836	6.89306	2.54256	4.20227	7.16788	3.66007	2.60531	10.2822	8.72011	8.43279	3.33382	3.37446	7.35922	3.22808	4.7646	8.66802	3.0953	8.01671	7.62208
TCGA-4Z-AA80	19	1	2.75846	2.60942	2.41562	2.62223	2.54834	3.37644	3.02281	2.79919	2.64496	2.76934	3.84118	2.50649	2.51376	3.16758	2.49742	2.61644	2.52743	2.64103	6.4873	2.60125	2.44827	3.20643	2.86599	2.67062	4.53215	2.48202	2.60207
TCGA-FD-A3B6	1005	1	2.75404	2.5564	2.3605	2.57168	2.54322	5.26239	3.01988	2.63519	2.64496	4.41754	2.46451	5.76554	2.51376	8.42292	2.59932	2.89614	2.76684	2.71853	3.88066	2.61545	4.35824	3.28249	2.84613	2.6656	2.63176	2.68894	2.82716
TCGA-4Z-AA87	1454	0	2.91518	2.5755	2.51169	2.42825	2.55408	2.49316	3.21446	2.94052	2.64496	2.76934	2.50332	2.50649	2.75121	2.82536	2.64994	3.31922	2.42767	2.64809	7.27219	2.6151	2.43423	3.2603	2.84613	2.61527	2.55089	2.38621	2.60207
TCGA-DK-A1A6	2020	0	2.76238	2.56484	2.39527	2.72037	2.54637	2.49316	3.01193	2.7655	2.91278	2.76934	2.49861	2.50649	2.65722	2.80829	2.49742	4.0222	3.25577	2.64103	3.42841	2.61335	2.4519	3.2138	2.91939	2.61527	2.53452	2.36968	2.60207
TCGA-DK-A1AD	3420	0	2.80009	2.5564	2.42768	3.11646	2.54637	2.52843	3.01856	2.67289	2.64496	3.1844	2.51428	2.50649	2.9005	2.89005	2.61128	3.94004	3.25244	2.90363	3.46715	2.77184	2.43423	3.19513	2.85819	3.63645	2.53452	2.42577	3.19442
TCGA-FD-A5BS	1639	0	2.98559	2.5564	2.3605	2.57531	2.54322	3.23301	3.02808	2.59732	2.64496	2.76934	2.46451	2.50649	2.51376	3.16509	3.30789	2.38295	2.40502	2.72754	5.6734	2.63022	2.6307	3.50456	2.84613	2.69688	4.23674	2.40416	2.68387
TCGA-2F-A9KW	254	1	2.8028	2.60104	2.3605	2.42825	2.54821	2.49316	6.71116	2.62756	2.64496	2.80455	2.49073	2.50649	2.51376	2.6804	2.51286	2.76328	2.82105	2.66005	3.8709	2.60125	2.46125	3.23345	2.84613	2.64219	2.57834	2.41385	2.60207
TCGA-DK-AA6T	572	0	2.77197	2.90953	2.3605	2.42825	2.57156	2.49316	3.01193	2.59732	2.64496	2.80349	2.51506	2.50649	2.51376	2.69845	2.49742	2.42974	2.40502	2.64103	5.69202	2.67246	2.572	3.17686	2.84613	2.62836	2.53452	2.36968	2.60207
TCGA-4Z-AA84	460	0	2.75699	2.56257	2.3605	2.72621	2.54322	3.06006	3.01193	2.60696	2.64496	2.80273	2.46451	4.26763	2.51376	2.84779	2.55529	2.63651	2.69188	2.84498	6.28846	2.67111	2.5219	3.17686	2.88226	2.61527	2.53452	2.98812	2.60207
TCGA-FJ-A3Z9	385	1	2.74253	2.61744	2.41717	2.75964	2.54322	2.55216	3.02311	5.07163	2.64496	2.84373	2.60112	3.08344	2.51376	2.86747	2.49742	5.79855	5.48493	2.69119	3.6205	2.60125	4.73753	3.2074	2.86656	3.11398	2.53452	2.39354	2.60207
TCGA-CU-A0YR	460	1	2.82978	2.6121	2.50949	2.47602	2.5576	2.49316	5.30132	2.72047	3.03026	2.83705	2.46451	2.70077	2.51376	2.734	2.51245	2.38295	2.81128	2.68682	3.70385	2.61946	2.44747	3.3378	2.88301	2.66707	2.53452	2.47498	2.654
TCGA-FD-A3B3	974	1	2.76612	2.76043	2.59016	7.78479	2.54572	2.74951	3.01193	5.29327	2.64496	3.43344	2.54486	7.43362	3.19679	4.52333	2.51339	8.78511	6.80548	7.90457	3.55573	2.70494	3.1716	3.23537	2.84613	9.14786	2.96404	3.81608	6.34855
TCGA-FD-A43N	699	0	2.8101	2.58928	2.42827	2.81802	2.54322	2.54634	3.01871	2.99892	2.68768	3.07947	2.48143	3.31189	2.98737	2.87128	2.50737	4.94193	4.34981	2.92169	6.49334	2.718	2.59897	3.23154	2.84613	2.91018	2.53452	2.36968	2.85439
TCGA-BL-A13I	223	1	2.76387	2.83459	2.41945	2.42825	2.54881	2.52214	3.02743	2.59732	2.64496	2.76934	2.78723	2.52331	2.51376	3.05165	9.72425	2.62247	2.41828	2.64103	3.75971	2.88328	2.43423	3.28339	2.84613	3.80516	2.55936	2.38141	2.60207
TCGA-KQ-A41S	35	0	2.77779	2.5763	2.3605	2.42825	2.54703	2.49316	3.02808	2.6013	2.66219	2.76934	2.85314	2.53647	2.60066	4.22615	2.49742	2.74477	2.40502	2.71316	3.54282	2.7672	2.49594	3.17686	2.84613	2.6667	2.53452	2.36968	2.60207
TCGA-4Z-AA86	311	1	2.84892	2.6465	3.14495	5.80294	2.54322	2.56478	3.01871	2.6588	2.64496	3.60839	2.5487	2.84071	4.18139	6.94469	2.74648	6.3222	4.83572	6.94056	3.81776	2.63747	4.63645	3.33835	2.90753	4.26423	2.53452	2.45479	4.46936
TCGA-E7-A5KF	20	0	2.76628	2.56646	2.40201	2.42825	2.54703	2.49316	3.01193	2.66694	2.66234	2.79678	2.76958	2.50649	2.51376	2.69494	2.49742	2.42083	2.40502	2.64103	3.4325	2.61579	2.43423	3.26446	2.87566	2.61527	2.80081	2.38709	2.64384
TCGA-XF-AAN7	565	1	2.74253	3.1399	2.3605	2.42825	2.54322	2.803	3.02983	2.63187	2.64496	2.76934	2.59663	2.53995	2.51376	3.02149	2.52402	2.38295	2.45713	2.64103	10.0389	2.66467	2.50293	3.27331	2.84613	2.66117	2.53452	2.36968	2.60207
TCGA-DK-AA6M	1582	0	2.7807	2.64342	2.3605	2.42825	2.54322	3.28052	3.02501	2.62895	2.72735	2.89793	2.46451	7.03719	2.51376	3.84444	2.57341	2.70847	2.44326	2.69989	4.64076	2.60125	2.73937	3.24778	2.84613	3.50152	2.56218	2.74164	2.60207
TCGA-CU-A3YL	906	0	2.75519	2.57228	2.3605	2.54653	2.54322	2.68983	3.01193	2.66274	2.64496	2.79831	2.52866	2.50649	2.51376	2.92042	2.57213	2.38295	2.59351	2.64103	3.55912	2.64693	2.52113	3.2004	2.84613	2.70179	2.53452	2.42405	2.60207
TCGA-ZF-A9RD	408	1	3.03304	2.69462	5.57397	11.2074	2.55108	2.53732	3.01193	3.55165	2.64496	6.71763	2.46451	8.97684	10.1004	3.38711	2.68234	10.9482	10.0491	6.51557	4.65825	2.66008	6.08474	3.22211	2.84613	7.80302	2.56943	3.04657	9.54233
TCGA-C4-A0F0	59	0	2.81232	2.59342	2.3605	3.79282	2.54322	5.14079	3.01193	2.84075	2.64496	2.76934	2.49487	3.18923	2.51376	4.37345	2.49742	3.13572	2.94746	2.64103	3.45071	2.60125	5.17601	3.17686	7.59598	3.35872	2.56006	3.86422	3.90682
TCGA-FD-A3SR	602	1	2.87471	2.5564	2.3605	2.54551	3.14318	2.51591	3.03724	2.60555	2.64496	2.82629	3.43594	2.50649	2.60539	3.84386	2.51005	3.347	3.02558	2.64873	3.68797	2.66144	2.71442	3.2002	2.87717	2.77145	2.58785	2.38783	2.72866
TCGA-DK-A6B5	1542	0	2.75273	2.58608	2.49654	4.88629	2.54322	2.71991	3.01193	2.76562	2.78734	2.88311	2.63262	7.14068	3.08072	6.73554	2.51792	4.25014	6.18927	6.23411	3.73036	2.69813	3.1904	3.19591	2.93301	4.59979	2.60627	2.79387	4.10307
TCGA-HQ-A5ND	274	1	2.74253	2.57341	2.4074	2.74225	2.55187	3.09667	3.05727	2.72164	2.75943	2.76934	2.53311	2.5237	2.65937	3.20802	2.49742	3.47493	3.22776	2.64103	3.48138	2.60125	2.54924	4.39996	2.86295	2.62722	2.78397	2.46541	2.73825
TCGA-DK-AA76	366	0	2.78858	2.89319	2.3605	4.62802	2.55812	2.6035	3.01193	2.86897	2.64496	3.00377	2.46451	2.60253	3.3787	2.69926	2.49742	4.39445	3.63109	2.67931	3.44588	2.63903	3.88696	3.17686	2.84613	3.12096	3.00581	2.36968	3.80231
TCGA-CF-A47V	379	0	2.81121	2.59533	2.40105	2.42825	2.54322	2.53537	3.02779	2.60893	2.7603	2.76934	2.63795	2.52139	2.51376	2.69454	2.50925	2.38295	2.42828	2.64103	3.40334	2.60125	2.43423	3.17686	2.84613	2.79795	2.6005	2.5313	2.60207
TCGA-E7-A3Y1	163	0	2.74253	2.5564	2.3605	2.42825	2.552	2.51789	3.01193	2.69362	2.64496	2.76934	2.51115	2.50649	2.51376	2.86747	2.49742	2.46792	2.43225	2.64103	3.33298	2.6507	2.44626	3.20235	2.84613	3.16696	2.53452	2.36968	2.69562
TCGA-ZF-AA53	1761	0	2.75976	2.59247	2.81639	6.27527	2.54873	2.64492	3.01193	4.85311	2.85809	2.95831	2.46451	4.0374	3.81704	4.24976	3.21594	6.82236	7.87606	7.2686	5.41057	2.60125	2.80841	3.33271	2.8677	5.37911	2.92419	4.10512	5.64509
TCGA-ZF-A9R7	665	0	2.85803	2.59787	2.72422	2.91621	2.54322	2.59922	3.02545	3.05626	2.64496	2.76934	3.29554	2.50649	2.78761	4.43855	2.7874	2.56183	3.46727	2.80586	3.79165	2.87195	2.83059	3.2138	2.84613	2.98106	2.5631	2.36968	2.60207
TCGA-GV-A40G	580	0	2.7815	2.56873	2.39479	2.42825	2.63493	2.51106	3.16488	2.60059	2.65928	3.07897	2.64289	2.53143	2.51376	2.89169	2.49742	2.80845	2.53664	2.64103	3.72616	2.60125	2.46881	3.19513	2.84613	2.66646	2.76953	2.45367	2.60207
TCGA-4Z-AA7M	495	0	2.74253	2.87482	2.5199	2.42825	2.54834	2.73938	3.01193	2.80473	2.64496	2.80607	2.54582	2.50649	2.57311	2.75667	2.51365	3.1918	2.69207	2.81122	3.9182	2.73358	2.46244	3.17686	2.84613	2.62937	2.53452	2.36968	2.65783
TCGA-BT-A2LD	623	1	2.74253	2.64188	2.49965	5.32895	2.60005	2.49316	3.01193	7.67754	2.66525	5.04359	2.85462	6.42113	2.56528	2.94226	2.49742	6.90849	7.28822	5.00923	6.65959	2.70029	5.56982	3.42111	2.84613	3.05772	3.48936	3.36723	3.61423
TCGA-4Z-AA82	1556	1	2.74253	2.58528	2.40848	4.1422	2.69035	2.51824	3.0307	2.67316	2.93948	2.76934	2.55769	9.05021	2.75423	3.78089	2.55244	2.85873	3.63711	3.40672	3.7744	2.60125	4.24892	3.22808	3.69731	3.18015	2.53452	2.36968	2.60207
TCGA-FD-A62P	191	1	2.75829	2.58272	2.56557	3.90115	2.5533	2.60487	3.01193	2.92706	2.64496	2.76934	2.49152	3.29862	2.97098	3.07883	2.67692	5.5798	6.09502	2.67978	3.79361	2.60125	4.36893	3.26351	2.88509	3.35686	2.53452	2.48078	3.68108
TCGA-DK-AA6U	578	0	2.76466	2.59819	2.3605	2.53346	2.58218	2.61169	3.15003	2.98677	2.64496	2.7951	2.55846	2.6547	2.74731	3.1878	2.50871	3.98494	2.85306	8.10441	5.49787	2.74545	2.47331	3.21825	2.84613	3.35321	2.5978	2.36968	2.85241
TCGA-FD-A3N6	851	0	2.74253	2.81787	8.08844	12.8276	2.54322	2.49316	3.01193	10.5083	2.69534	9.06788	2.5957	3.89191	7.65118	3.47545	2.64825	10.8971	10.4096	2.93793	3.3605	2.61195	6.56832	3.3188	7.56988	11.7313	7.65874	4.53723	10.4892
TCGA-2F-A9KR	3183	1	2.77002	2.608	2.62355	5.84454	2.59979	2.54299	3.02135	2.98395	2.68497	2.76934	2.6247	3.18386	2.70898	2.95495	2.51139	5.47009	6.4168	5.3707	3.4714	2.76271	2.61772	3.20254	2.84613	8.45751	2.53452	2.55926	3.29459
TCGA-CF-A3MF	383	0	2.74253	2.65311	2.44994	2.42825	2.54322	2.54051	3.02968	2.60172	2.68301	2.76934	4.06057	2.53971	2.51376	2.6804	2.49742	2.46461	2.43117	2.97178	3.3151	2.61719	2.44585	3.17686	2.84613	2.62684	2.53452	3.2649	2.60207
TCGA-CU-A3KJ	562	0	2.75731	2.57823	2.3605	2.98029	2.54794	3.17525	3.02208	2.90388	2.64496	2.76934	2.47726	2.57146	2.5955	2.96608	2.49742	4.77755	4.32723	10.1521	4.96574	2.82299	3.60314	3.38771	2.87377	2.88676	2.54528	2.45409	2.62825
TCGA-FD-A6TC	187	0	2.75437	2.8373	2.48086	2.42825	2.54703	2.57818	3.01193	2.66301	2.66234	2.90193	2.485	2.50649	2.55814	2.89566	2.87479	2.62615	2.49758	2.74857	3.76643	2.79453	3.27529	3.19903	2.84613	2.70691	2.58538	2.66881	2.60207
TCGA-XF-A8HB	1370	0	2.75289	2.56953	2.3605	2.42825	2.55656	2.70881	3.04014	2.60427	2.64496	2.79341	2.56968	2.51981	2.51376	3.73195	2.50804	2.47989	2.42586	2.64103	3.49117	2.60125	3.6729	3.17686	2.84613	2.65178	2.53452	2.41486	2.63866
TCGA-XF-AAN1	941	1	2.74253	2.58176	2.3605	2.42825	2.55617	3.05913	3.34348	2.60399	2.67423	2.81546	2.53292	2.50649	2.51376	2.75253	2.49742	2.81768	2.59341	2.80789	3.47358	2.62571	2.45203	3.21438	2.84613	2.66781	2.53452	2.36968	2.60207
TCGA-FJ-A871	272	1	2.75404	3.08941	2.3605	2.46552	2.94487	2.83926	3.01988	2.59732	7.38659	2.89836	2.52362	2.56457	2.51376	10.3605	2.52071	2.38295	2.78422	2.64103	8.13427	2.61545	2.43423	15.9236	5.08491	2.64568	2.53452	3.51665	2.60207
TCGA-UY-A9PA	1072	0	2.76009	2.57131	2.42155	2.42825	2.54322	3.04671	3.01193	2.60907	2.64496	2.76934	2.52459	7.08321	2.51376	3.36435	2.5674	2.49197	2.44016	2.67381	4.22838	2.64401	2.70444	3.20973	2.86808	2.89571	2.63351	2.36968	2.72197
TCGA-E7-A4IJ	674	1	2.79018	2.57002	2.3605	2.42825	2.55356	2.88889	3.01193	2.77782	2.64496	2.76934	2.6247	2.50649	2.73922	3.37598	2.51365	2.48257	2.46839	2.65097	4.94713	2.7704	2.43423	3.17686	2.84613	2.62949	2.53452	2.36968	2.60207
TCGA-XF-AAMZ	1348	1	2.7913	2.64758	2.3605	2.42825	4.18592	2.49316	3.0617	2.65348	2.81614	2.76934	2.58838	2.50649	2.51376	2.71027	2.49742	2.38295	2.40502	2.64103	4.92331	2.60125	2.43423	3.17686	2.84613	2.83568	2.56982	2.36968	2.60207
TCGA-XF-AAMR	2790	0	2.7542	2.56387	2.38106	2.55606	2.56937	2.52504	3.02384	2.60512	2.67058	2.76934	2.51447	2.53623	2.64105	3.22344	2.84674	2.74145	2.67945	2.64103	3.89594	2.60125	2.44975	3.19864	2.85341	2.88995	2.543	2.39514	2.66304
TCGA-BT-A42E	1108	0	2.91845	2.79088	2.708	2.42825	2.55317	2.63806	3.03985	4.34502	2.71882	2.76934	2.48223	4.33644	2.51376	3.39158	2.70105	4.1384	3.43933	5.29172	4.89738	2.7231	2.81519	3.17686	2.9343	9.22188	2.5786	3.54666	2.63819
TCGA-K4-A6FZ	55	0	2.82052	2.93037	2.3605	5.59471	2.54322	2.51124	3.01193	3.98554	2.75771	2.76934	2.51545	6.29866	4.48702	3.32057	2.53732	9.46415	6.96112	10.3637	4.4777	2.67297	4.07774	3.17686	2.89522	8.89853	2.54889	2.76446	3.79201
TCGA-DK-A1AF	536	0	2.82869	2.56759	3.95758	3.06483	2.5546	2.69195	3.16647	2.61484	2.73321	2.98032	2.49467	3.11222	3.19688	2.76428	2.51525	5.80589	4.75458	2.64103	4.10522	2.62276	2.67156	3.72322	2.86808	3.07699	2.76931	2.48188	2.60207
TCGA-FD-A6TB	572	0	2.99482	2.62292	2.48536	2.42825	2.59399	2.86076	3.08604	2.59732	2.81669	2.79785	2.54813	2.52224	2.68983	3.038	2.50991	2.53294	2.59013	2.65639	5.1179	3.38362	2.69383	3.20001	3.13303	2.63705	2.58733	2.36968	2.64536
TCGA-GU-AATO	324	1	2.74253	2.57341	2.3605	2.42825	2.54322	2.566	3.02574	2.60399	2.64496	6.42468	2.69578	6.45855	2.51376	7.5483	2.49742	2.38295	2.44529	2.65368	3.85089	2.60125	2.57139	3.28772	2.84613	2.76771	2.53452	5.64957	2.60207
TCGA-BT-A20U	455	1	2.80057	2.5564	2.42815	6.36547	2.54322	2.52879	3.30333	3.91577	4.74664	2.8144	2.56379	2.83649	3.16425	2.86042	3.93158	7.07463	5.60692	2.72449	3.40482	2.62519	3.52687	3.28436	2.87054	9.44619	2.59044	3.20589	5.21581
TCGA-DK-A1AA	578	0	2.74253	2.57887	2.3605	2.42825	2.54611	2.64993	3.01797	2.73047	2.64496	2.76934	2.49507	2.51799	2.51376	3.08515	2.56829	2.68844	2.60475	2.64665	3.38317	2.60125	2.44221	3.22654	2.86846	2.76488	2.54742	2.36968	2.60207
TCGA-GV-A3JW	649	0	8.0697	2.58192	2.3605	5.08615	2.58193	2.60145	3.03942	4.42093	2.64496	3.00951	2.69596	2.59455	2.58864	2.82203	2.49742	3.41701	3.54861	2.64103	4.85048	2.6137	2.63539	3.19591	2.93301	5.48633	2.62015	2.38445	3.97017
TCGA-FD-A5BZ	835	1	2.80503	2.60279	2.70283	5.19991	2.54834	2.522	3.05484	2.69919	2.64496	3.04012	3.23062	2.79639	2.73668	3.89099	3.6107	4.02597	4.5511	2.64103	4.2179	2.65872	4.5113	3.17686	2.84613	4.95942	2.53452	3.61835	4.77607
TCGA-ZF-A9R9	864	1	2.79946	2.99606	2.3605	2.42825	2.54322	2.52807	3.02501	3.29995	2.64496	2.8135	2.68489	2.50649	2.51376	2.6804	2.53601	2.38295	2.40502	2.64103	3.60204	2.60125	2.50112	3.24778	2.87017	2.69796	2.53452	2.47857	2.60207
TCGA-G2-AA3F	893	0	2.74253	2.56678	2.76504	2.92789	2.6386	2.49316	3.03695	4.77686	2.64496	2.76934	2.54755	2.52212	2.55943	2.71014	2.49742	3.68941	2.92334	2.64873	3.93948	2.60125	2.43423	3.35302	2.84613	2.73964	2.53452	2.36968	2.64501
TCGA-ZF-AA5H	897	0	2.77779	2.61916	4.3927	2.51283	2.54322	4.75203	3.01193	2.60328	2.64496	4.08559	2.49507	2.69688	2.54706	3.40081	2.51539	2.89437	2.82708	2.64103	4.85295	2.61213	6.49227	3.20993	3.00627	2.66179	2.53452	2.83611	2.66396
TCGA-XF-A8HD	2964	0	2.76287	2.56501	2.3605	2.42825	2.5465	2.49316	3.01193	2.60413	2.64496	2.79295	2.58424	2.50649	2.51376	2.93081	2.68128	2.38295	2.44553	2.64103	3.90305	2.62606	2.98013	3.25196	2.84613	2.62431	2.62053	2.3846	2.60207
TCGA-FD-A6TH	131	1	2.77698	2.57099	2.3605	2.45643	2.54886	2.60145	3.04145	3.09263	2.67028	2.95954	2.49428	8.96334	2.69911	2.76312	2.53233	4.37862	3.55326	2.64103	6.21138	2.60125	3.5036	3.25689	3.20283	2.84115	2.53452	2.48023	2.69168
TCGA-4Z-AA7O	512	0	2.77989	2.5564	2.3605	5.56319	2.54322	2.5939	3.02472	2.81732	2.64496	2.85467	2.52866	2.53046	3.86527	3.12905	2.49742	5.52926	5.28613	4.30741	3.57704	2.60125	3.5342	3.17686	2.84613	6.06227	2.53452	2.4503	2.72953
TCGA-DK-A6B6	1115	0	2.86968	2.5564	2.3605	2.42825	2.55382	2.52308	3.01193	2.86603	2.64496	2.76934	2.65457	2.50649	2.51376	3.12481	2.53049	2.43495	2.40502	2.64103	3.50804	2.62137	2.43423	3.23786	2.84613	2.62987	2.71362	2.36968	2.60207
TCGA-E7-A6MF	750	0	2.98986	2.65465	2.49442	2.42825	2.54322	2.67821	3.01193	2.67477	2.64496	2.76934	2.48737	2.50649	2.51376	2.72847	2.49742	2.38295	2.40502	2.64103	3.52027	3.58697	3.12482	3.17686	2.84613	2.62697	2.53452	2.36968	2.60207
TCGA-DK-AA6W	415	1	5.08048	11.5952	2.56146	3.42538	6.01745	5.65608	3.02237	2.84111	3.15965	6.09872	2.54275	2.54543	4.30665	2.93751	2.51299	6.23036	5.30928	2.68838	9.8925	8.18347	4.5883	3.23384	3.04716	4.36691	2.53452	2.65613	3.2304
TCGA-GC-A3BM	651	1	2.75469	2.56678	2.48435	2.50602	2.55108	2.5375	3.01193	3.29422	2.74934	2.79754	2.52692	2.50649	2.51376	3.18837	2.50978	2.45952	2.47712	2.64873	3.36879	2.61614	2.50847	3.17686	2.86143	5.97586	2.53452	2.38753	2.60207
TCGA-GU-A42P	332	1	2.76074	2.90296	2.39249	2.54283	2.54912	2.52629	4.08639	3.65918	2.67165	2.83183	2.90226	2.52974	2.58132	2.98075	2.49742	4.26046	3.61125	2.6971	4.64961	2.67803	2.47436	3.2109	3.22864	2.65525	2.54768	2.87581	2.60207
TCGA-GV-A3QI	1110	0	4.41762	2.66899	3.1861	2.45793	4.15885	2.49316	3.01826	5.37322	2.87084	2.76934	2.48024	2.50649	2.51376	2.80928	2.5067	2.38295	2.54533	2.64103	4.47913	2.61248	2.45056	3.17686	2.84613	2.76885	2.87496	2.36968	2.60207
TCGA-XF-A9T3	68	0	2.74253	2.56969	5.15924	2.42825	2.5633	7.07039	3.01193	2.59732	2.64496	6.40604	2.46451	6.72123	2.51376	3.43207	2.6197	2.38295	2.40502	2.64103	4.78087	2.67685	7.13503	3.17686	2.84613	2.66989	2.74562	2.41515	2.60207
TCGA-E7-A8O7	466	0	2.80312	2.57791	2.4982	2.42825	2.54322	2.49316	3.01193	2.60413	2.64496	2.76934	2.55138	2.50649	2.51376	3.15421	2.49742	2.82499	2.52364	2.70993	3.75324	2.60125	2.46138	3.1961	2.84613	2.62431	2.67598	2.36968	2.60207
TCGA-DK-AA77	618	0	2.75666	2.61492	2.40944	2.42825	2.54322	2.54405	3.01193	2.60201	2.64496	2.92518	2.51252	2.52442	2.51376	2.81189	2.49742	2.38295	2.79259	2.65846	3.4755	2.60125	2.93262	3.20312	2.84613	2.77933	2.61393	2.41039	2.65132
TCGA-XF-AAML	232	1	2.74253	2.5564	2.42686	2.65952	2.56175	2.87348	3.02501	2.98655	2.64496	2.76934	2.59326	2.60174	2.65266	3.43899	2.49742	5.24884	2.80072	5.02411	4.07646	2.64779	2.45123	3.24778	2.84613	2.76044	2.92085	2.36968	3.00675
TCGA-2F-A9KQ	2886	0	2.74253	3.21419	2.40501	2.42825	2.54322	2.53945	3.01193	2.70369	2.6821	2.76934	2.80852	2.50649	2.51376	2.85646	2.49742	2.46272	2.48013	2.64103	3.3438	2.60125	2.54349	3.17686	2.84613	2.75484	2.70853	2.56279	2.60207
TCGA-CF-A3MH	398	0	2.74253	2.71557	2.3605	2.42825	2.54322	2.58614	3.01193	2.62812	2.64496	2.76934	2.48242	2.50649	2.51376	3.67712	2.50791	2.38295	2.46664	2.64103	3.31795	2.61405	2.56659	3.1963	2.84613	2.62443	2.53452	2.69718	2.60207
TCGA-XF-A8HC	200	1	2.74253	2.5564	2.62526	3.73783	2.5486	2.52343	3.01193	3.45877	2.64496	2.80759	2.63005	2.52769	2.9476	2.70061	2.49742	3.73201	3.10462	2.65145	3.56106	2.60125	2.46351	3.17686	2.84613	2.64456	2.85595	2.39383	2.76826
TCGA-ZF-AA4T	599	1	2.74253	2.5564	2.3605	2.42825	2.54322	2.65492	3.01193	2.61765	2.64496	2.76934	2.49093	2.50649	3.00484	3.51505	2.51299	2.38295	2.4657	2.64103	3.61654	2.63868	2.43423	3.17686	2.84613	2.62886	2.53452	2.36968	2.60207
TCGA-FD-A6TI	294	1	2.74253	4.70636	2.45754	2.51831	2.54322	2.70623	3.01193	2.9914	2.65882	3.64193	2.52905	2.5186	2.65091	3.08077	2.49742	2.38295	2.51502	2.64103	3.85148	2.62433	2.53985	3.21225	2.86979	2.62367	2.53452	2.36968	2.60207
TCGA-H4-A2HO	46	0	2.83416	2.93437	2.57803	2.42825	2.54322	2.5889	3.02106	2.82352	2.64496	2.80029	2.95538	2.50649	2.61204	2.90717	2.49742	2.54498	2.45807	2.64103	4.4928	2.65001	2.43423	3.22654	2.84613	2.78247	2.53452	2.36968	2.60207
TCGA-CF-A47X	384	0	2.76009	2.56387	2.45075	2.42825	2.54611	2.50926	3.01193	2.65184	2.64496	2.76934	2.62526	2.50649	2.57892	2.74369	2.49742	2.38295	2.45725	2.64103	4.22045	2.62276	2.44208	3.17686	2.84613	2.62304	2.53452	2.36968	2.63311
TCGA-XF-A9SP	454	1	2.74253	2.5564	2.46087	2.42825	2.61269	3.21892	3.02193	2.6217	2.68768	7.22002	2.51486	6.75976	2.56856	2.8502	2.49742	2.60073	2.69586	2.65017	4.70796	3.07465	3.67328	3.25822	3.36156	2.61527	2.67684	2.36968	2.60207
TCGA-K4-A4AC	278	1	2.74253	2.58096	2.4603	4.55475	2.54322	2.69634	3.03187	4.07645	2.64496	2.76934	2.46451	2.71412	2.7681	2.78418	2.49742	5.27634	3.69545	3.84504	4.4289	2.61911	3.93495	3.17686	2.84613	9.66129	2.53452	2.57059	4.353
TCGA-BL-A5ZZ	377	0	2.8814	2.63102	5.14957	6.81265	3.22457	4.28942	3.11522	4.20042	4.24813	4.64587	2.60504	2.97668	2.68563	9.85151	2.50965	3.46245	6.05763	2.96009	4.83122	2.63057	5.43194	4.09877	3.01894	4.0742	2.55195	9.97072	7.82496
TCGA-S5-AA26	503	0	2.74253	2.57968	2.84235	2.59835	2.54912	2.49316	3.01193	2.63961	5.34215	2.76934	2.76046	2.50649	2.51376	4.8308	2.49742	3.51918	2.44183	2.64103	3.41739	2.60125	2.7549	3.17686	2.84613	6.02322	2.63777	2.39646	2.8403
TCGA-E7-A677	820	0	2.80534	2.66732	2.3605	3.11434	2.54322	2.62018	3.04434	2.60794	2.73613	2.80607	2.81776	2.54686	2.6299	5.99628	2.50549	3.20436	4.19691	2.64601	3.57393	2.79579	2.49672	3.17686	2.86599	2.95549	2.54608	3.4743	3.02958
TCGA-DK-A1AC	3981	0	2.79115	2.58112	2.39491	2.42825	2.97283	2.51106	4.41268	3.643	3.02772	2.76934	2.46451	2.50649	2.51376	2.86102	2.49742	2.41433	2.46336	2.64103	5.07081	2.67229	2.43423	3.24949	2.84613	2.62393	2.70876	2.46749	2.60207
TCGA-GU-A766	480	0	2.80041	2.5663	5.17493	6.27727	2.54703	5.4653	3.01193	2.69177	2.71246	4.96113	2.5047	4.5155	4.25817	6.29391	2.49742	8.77601	7.40665	4.70688	4.65394	2.71289	3.61109	3.53852	5.24127	4.88346	2.56825	3.14401	4.31646
TCGA-DK-A2HX	1420	1	2.76025	2.57502	2.39164	2.48525	2.69223	2.49316	3.01193	2.60031	2.67089	3.27697	2.49507	2.51787	2.51376	2.9736	2.51539	3.08869	2.76152	2.64103	3.96257	2.61213	3.81945	3.24263	2.84613	2.78505	2.53452	2.73759	2.63335
TCGA-UY-A8OC	0	1	2.74253	2.5684	2.45766	4.22658	2.56149	4.70158	3.01193	2.6161	2.64496	2.86581	2.48895	2.97358	2.93366	6.06545	2.49742	5.50141	3.77171	2.64985	4.16312	2.61858	3.0226	3.22962	2.8639	2.68907	2.55502	2.54693	2.60207
TCGA-FD-A5BR	813	0	2.85895	2.69058	2.41265	2.69573	2.55291	2.99547	3.01193	2.71707	2.66692	2.76934	2.51584	2.52563	2.5697	3.36269	2.51259	3.68435	3.39475	3.92695	3.88658	2.67365	3.19406	3.31329	2.88339	4.46995	2.55621	2.41313	2.60207
TCGA-DK-AA6S	5050	0	3.13616	2.60263	2.46795	2.47897	3.3241	2.55022	3.02267	2.64897	2.66799	3.12937	2.46451	2.50649	2.57254	4.03941	2.71961	2.52733	2.55538	2.65081	4.65031	2.90379	2.61855	3.23537	2.88527	4.08762	2.53452	2.41544	2.60207
TCGA-4Z-AA7Q	510	1	2.75911	2.58417	2.3605	2.84544	2.58524	2.58182	3.01193	2.79227	2.64496	2.76934	2.5209	2.50649	2.63399	3.90718	2.51419	2.66798	4.13185	2.7888	3.91031	2.95	3.52754	3.29739	2.84613	2.65858	4.9417	2.39368	2.71469
TCGA-HQ-A2OE	1174	0	2.76319	3.59571	2.3605	2.47294	2.66892	2.53092	3.01193	2.66261	4.54951	2.80136	2.51193	2.50649	2.51376	2.98404	2.49742	2.58868	3.52866	2.654	4.19976	2.60968	2.43423	3.17686	2.85475	3.08417	2.56442	3.28835	2.7854
TCGA-XF-AAMX	206	1	2.75862	2.77273	2.56998	2.66913	2.54322	2.52236	3.01193	3.02778	2.64496	2.76934	2.57272	2.52696	4.35347	3.26514	2.72304	2.52969	2.69363	2.64103	3.3068	2.60125	2.51756	3.20682	2.88603	2.65747	4.369	2.54745	2.65818
TCGA-LT-A5Z6	474	0	2.80312	2.58864	2.46498	3.18424	2.85112	2.54864	3.07364	2.6277	2.64496	3.14838	3.8468	2.50649	2.51376	2.80629	2.49742	3.24562	2.82254	2.7251	3.49307	2.61998	2.91368	3.20546	2.86523	4.6195	2.93707	2.49912	3.54471
TCGA-YC-A89H	573	0	2.75535	2.56727	2.3605	6.26374	2.54322	2.53963	4.21723	2.99377	2.64496	2.76934	2.59364	4.76032	3.4278	2.82953	2.62228	3.0199	5.41075	2.64103	3.56456	2.61702	5.2317	3.22462	2.86219	2.95412	2.53452	3.30418	4.02475
TCGA-E7-A8O8	13	0	2.75601	2.59008	2.3605	3.90475	2.55187	2.5889	3.01193	2.66274	2.66464	2.88946	2.6631	2.65274	2.61204	2.7446	2.49742	3.73465	2.8356	2.7147	3.60263	2.65001	2.5266	3.17686	2.84613	2.76146	2.55382	2.36968	2.60207
TCGA-GC-A3OO	481	0	2.80741	2.57308	2.61347	2.51192	2.54742	2.49316	3.05641	2.61905	2.66418	2.76934	2.48718	2.83244	2.51376	3.27438	2.49742	2.50452	2.55549	2.64103	3.83422	2.60125	2.96295	3.36579	2.84613	3.4405	2.53452	2.36968	2.60207
TCGA-DK-AA75	340	1	2.81248	2.69103	2.44183	2.64332	2.55082	2.65908	3.26479	4.15986	2.64496	2.76934	2.58386	3.63924	3.27002	5.02294	2.49742	4.76969	2.84389	2.67034	6.7301	2.89533	2.45524	3.3061	3.49519	3.11433	2.86866	2.47055	2.60207
TCGA-BT-A2LB	492	1	2.81089	2.56889	2.49409	3.12826	2.54322	3.51208	3.02545	2.66193	2.65943	2.76934	2.46451	2.50649	4.41606	3.67481	2.68599	4.06495	4.15641	3.09222	3.74899	2.61335	2.79733	3.19552	2.87093	3.67878	2.5631	2.63604	2.60207
TCGA-ZF-AA54	590	1	2.77213	2.59993	2.3605	2.42825	2.54808	2.52021	3.01193	2.62184	2.64496	2.80364	2.51525	2.50649	2.51376	6.12799	2.49742	2.38295	2.49221	2.64103	6.12571	3.06454	2.44747	3.20468	2.84613	2.72906	2.55595	2.36968	2.60207
TCGA-FT-A3EE	99	1	2.79802	2.58288	2.45651	2.42825	2.54322	2.56897	3.02632	2.76903	2.97025	4.30539	2.47667	2.51555	2.51376	2.7721	2.49742	2.47051	2.50077	2.64103	3.8306	2.63541	6.47375	3.17686	2.87244	2.66425	2.53452	3.28723	2.60207
TCGA-FJ-A3ZF	524	0	2.81501	2.584	2.44485	2.42825	2.61792	2.52308	3.10971	5.59281	2.69249	2.78835	2.6924	2.50649	2.51376	2.71027	2.50576	2.40916	2.58971	2.64103	4.42554	4.04484	2.43423	3.17686	2.86656	2.63692	2.53452	2.38165	2.60207
TCGA-DK-A3X2	547	1	2.81058	2.69207	2.47759	5.03126	3.39317	2.57593	3.01193	6.89255	2.79058	3.14886	2.48441	2.64662	2.51376	3.09255	2.50911	4.29915	4.44874	3.14393	3.68175	2.6978	3.25705	3.17686	2.94472	8.5487	2.55116	2.75533	2.82696
TCGA-XF-AAME	2828	1	2.82084	2.63646	2.88196	8.09655	2.61841	2.93678	3.01193	2.93996	2.74253	3.2268	2.50352	6.82177	4.52388	3.06807	2.52044	8.67305	7.82713	6.93084	4.82559	2.6968	4.53213	3.24015	2.93008	4.10412	2.56732	3.83463	7.4547
TCGA-ZF-AA4R	1036	1	3.89512	4.07139	2.3605	3.08549	3.98041	2.96125	3.01193	2.63671	2.66997	2.84714	2.49389	2.76404	2.85935	4.53686	3.10493	5.33308	4.71626	4.14543	6.97249	2.60125	3.17923	3.17686	2.88866	5.88255	2.53452	2.51335	2.60207
TCGA-GV-A3JZ	603	0	2.88625	2.56014	2.39128	2.42825	2.65741	2.49316	9.87473	2.66315	4.5727	2.76934	2.47965	2.50649	2.51376	2.95338	2.49742	2.38295	2.49095	2.64103	7.00421	2.62276	2.47291	4.99112	2.86808	2.63076	2.58473	2.40793	2.60207
TCGA-DK-A2I2	237	1	2.79034	2.58672	2.79032	9.25757	2.54322	3.07516	3.02017	3.16547	2.7479	4.11369	2.50587	2.59627	6.91388	3.6104	2.49742	8.8733	8.02635	10.6111	5.22061	2.87511	7.3078	3.49064	2.84613	7.32866	2.53452	3.46125	7.79336
TCGA-K4-A83P	495	0	3.10982	2.60516	2.47917	2.42825	2.55825	2.69602	3.01988	2.65457	2.66204	2.76934	2.4846	2.53623	2.51376	2.79075	2.58952	2.45631	2.4741	2.64103	4.89767	2.83011	2.43423	3.2838	2.84613	2.65624	3.23562	2.36968	2.60207
TCGA-4Z-AA7Y	1522	0	2.74253	2.65327	2.45525	2.78651	2.54322	2.54334	3.02135	2.60653	2.64496	2.76934	2.48836	2.50649	2.56543	2.74681	2.52534	2.83057	2.58749	2.66686	3.35022	2.60125	2.61914	3.17686	2.84613	2.6988	2.66892	2.57848	2.60207
TCGA-E7-A7XN	428	0	2.74253	2.57324	2.40705	4.65553	2.54322	2.54157	3.02106	2.83835	2.66448	2.76934	2.46451	2.69751	3.72466	3.0888	2.49742	7.27005	6.10586	4.00791	3.52188	2.61754	2.92034	3.20176	2.84613	5.28283	2.59173	2.53675	2.60207
TCGA-2F-A9KP	364	1	2.75502	2.60816	2.3605	2.42825	2.54322	2.58217	3.04563	2.86108	2.66311	2.76934	2.50705	2.50649	2.51376	2.71054	2.49742	2.56914	2.42996	2.66417	3.47946	2.60125	2.43423	3.2002	2.84613	3.57303	2.57022	2.36968	2.60207
TCGA-UY-A78M	690	1	3.04325	2.63986	2.3605	3.41974	2.72215	2.56146	3.0291	2.69866	2.99315	2.76934	2.46451	2.65927	2.89195	2.86842	3.86024	4.81568	3.89912	3.54584	4.27593	2.60125	2.52151	3.33653	2.862	4.98744	2.55275	2.42434	2.88275
TCGA-FD-A6TD	386	1	2.78199	2.99544	2.40657	2.55238	2.54322	2.61067	3.03884	2.60172	2.64496	2.85922	2.85791	4.49889	2.51376	3.32757	2.49742	3.82273	2.97359	2.64103	4.35676	2.60125	3.17829	3.20157	2.86257	2.72777	2.53452	2.40808	2.69303
TCGA-BT-A20Q	593	1	2.82084	2.56759	2.3605	2.47119	2.54322	2.5414	3.01193	2.60172	2.66448	2.76934	2.46451	2.50649	2.51376	3.08718	2.778	2.38295	2.45772	2.68213	3.60052	2.63368	2.53709	3.20176	2.86276	2.62709	2.53452	2.36968	2.60207
TCGA-ZF-AA51	1714	0	2.81816	2.58064	2.42697	2.48991	3.11381	2.49316	3.08899	2.64141	2.75425	2.76934	2.49763	2.50649	2.51376	2.81524	2.64583	2.66052	2.90923	2.71162	5.75513	2.82315	2.43423	3.31642	2.84613	2.82033	2.56218	2.36968	2.73226
TCGA-GU-A42R	577	1	2.74253	2.57163	2.55828	3.22027	2.58168	2.53697	3.0607	2.97319	2.68014	2.76934	2.7558	2.50649	2.64511	2.78038	2.49742	2.52991	3.02551	2.64857	4.03176	2.60125	2.59656	3.17686	2.87622	7.05161	2.53452	2.48902	5.42609
TCGA-PQ-A6FI	372	0	2.75191	2.64203	2.63056	7.08978	2.54322	4.05616	3.01193	3.24498	2.69953	2.81274	2.46451	3.89199	3.76516	2.84403	2.50697	9.26151	6.81194	4.19257	4.44716	2.63575	2.70789	3.17686	3.29784	6.65731	4.67648	3.33488	4.25086
TCGA-ZF-AA4X	2044	0	2.74253	2.62057	2.3605	3.03348	2.54322	2.51663	3.45098	2.63117	2.64496	2.76934	3.17041	2.50649	2.7396	3.97778	2.49742	3.87831	3.14582	2.64103	4.46696	2.87872	2.50138	3.20098	2.90957	2.67123	2.86518	2.46136	2.60207
TCGA-FD-A5BU	588	0	2.78569	2.67476	2.3605	6.20287	2.55252	2.76444	3.01193	5.43113	2.80697	2.80273	2.46451	8.09276	3.1689	3.37639	2.59706	9.08605	7.85616	7.75401	3.40307	2.83443	3.56247	3.2039	2.88207	6.71303	2.86918	2.65907	4.84258
TCGA-CF-A8HX	345	0	2.74253	2.61178	2.3605	2.42825	2.55173	3.0373	3.03898	2.63228	7.36105	2.79998	4.03848	2.50649	2.51376	2.79012	2.51085	2.38295	2.43165	2.64103	3.33157	2.64967	2.43423	3.25044	2.84613	2.90968	2.53452	2.38915	2.60207
TCGA-XF-A9SK	486	1	2.77407	2.56306	2.3605	2.42825	2.54322	2.81232	3.03347	2.61821	2.69084	2.80577	2.5712	2.60446	2.51376	3.28373	6.02015	2.43301	2.43669	2.72769	3.64124	2.60125	2.8868	3.17686	2.84613	2.9263	2.53452	2.41558	2.60207
TCGA-GD-A3OS	638	0	2.77618	7.0557	5.60337	4.66375	3.08708	2.89473	3.05183	2.64704	3.36687	3.59097	2.59195	5.5725	2.54547	4.13366	2.58079	4.53669	4.00824	2.64103	8.43719	2.67246	2.76665	3.53852	3.57706	2.99004	4.75188	2.5777	3.51308
TCGA-FD-A6TG	93	1	2.78537	2.57002	2.3605	2.46322	2.57078	2.60828	3.01929	2.61161	2.66081	2.79433	2.46451	2.53395	2.51376	2.77018	2.50844	2.45083	2.52966	2.65448	4.05485	2.60125	2.48159	3.2369	2.87301	2.84339	2.53452	2.38548	2.60207
TCGA-4Z-AA7N	1367	1	3.60938	2.56711	2.3605	2.50852	2.56744	2.62695	3.01193	3.37361	2.78678	2.76934	2.74887	2.56983	2.69363	2.88158	2.49742	2.73575	2.75784	2.65671	5.57204	2.80584	2.52139	3.48373	2.90846	3.17043	2.53452	2.44198	3.16782
TCGA-GV-A3QK	832	0	3.01033	2.59056	2.56704	2.48618	2.54322	2.52611	3.01812	2.59732	2.64496	2.76934	2.93635	2.50649	2.98028	2.77682	2.51566	2.54697	2.7942	2.64665	3.97275	2.64521	2.44221	3.24378	2.84613	2.63126	2.68386	2.36968	2.60207
TCGA-K4-A5RI	356	1	2.77957	2.56695	2.3605	3.97635	2.54729	2.62492	3.05383	2.60964	2.68105	2.76934	2.50705	2.50649	3.09085	4.01821	3.38993	5.84634	4.12983	2.64103	3.78575	2.69045	2.48852	3.17686	2.84613	3.60801	2.55249	2.44084	2.80569
TCGA-GV-A40E	261	1	2.76547	2.60926	2.51421	2.98104	2.55069	5.52541	3.01193	2.60498	4.96348	4.45255	2.54275	2.56445	3.14424	6.14546	2.86506	4.95622	4.54207	3.4233	4.9649	2.88802	3.28462	3.45892	2.88903	2.71378	2.53452	4.10221	2.92535
TCGA-FD-A43Y	474	1	2.74253	3.05573	3.9716	3.26918	2.54834	3.06869	3.06583	3.14105	4.37582	2.946	2.46451	3.41412	2.79031	3.25162	4.35359	5.82575	3.68112	3.20923	4.42601	2.85771	2.98068	3.20682	2.84613	5.63111	3.37574	2.36968	2.65806
TCGA-DK-A3IV	294	1	2.94698	2.58016	2.3605	2.45874	2.54925	2.56111	3.91507	2.61596	2.65882	2.76934	2.66599	2.58859	3.02253	5.15818	2.63429	2.91975	2.66232	2.66433	4.36049	2.68056	2.82582	3.21206	2.8696	2.64018	2.53452	2.36968	2.63524
TCGA-G2-A2EL	819	1	11.0255	2.7676	2.3605	3.08609	6.78025	7.02165	3.01826	2.75891	2.64496	3.70531	2.67537	2.59764	6.53422	2.87934	2.49742	5.45286	4.33216	2.74646	11.7698	13.0905	2.5962	3.29405	2.84613	7.07862	2.53452	3.23428	4.63146
TCGA-E7-A541	778	1	2.74253	2.65434	2.50971	2.42825	2.54808	2.54705	3.02208	2.61694	2.64496	2.80364	2.66074	2.50649	2.51376	3.16729	2.49742	2.38295	2.43477	2.64103	3.5024	2.60125	2.99261	3.20468	2.84613	2.79983	2.73543	2.36968	2.60207
TCGA-XF-AAN2	1869	1	2.74253	2.5564	2.63036	6.35175	2.54322	2.56949	3.01193	3.65777	2.64496	6.23274	2.53659	7.18948	2.73744	9.36051	2.51885	5.09746	4.5109	5.44368	3.95768	2.60125	5.38008	3.21632	2.84613	4.87709	2.6242	3.03666	4.97441
TCGA-LC-A66R	466	0	2.78681	2.62135	2.3605	4.09353	2.55043	2.72376	3.01193	2.61947	2.64496	4.21912	2.46451	6.70693	2.59606	8.04732	2.49742	6.78657	5.19628	4.08689	3.67046	2.68173	3.15837	3.37651	2.84613	3.89624	2.59806	4.82383	2.67932
TCGA-ZF-A9RE	106	1	2.74253	2.5564	2.51279	6.61384	2.54322	2.54811	3.02237	2.92187	2.83445	2.76934	2.59195	2.54508	4.54953	2.88794	2.49742	9.89979	7.108	5.17649	3.80574	2.67449	2.65884	3.17686	2.84613	3.46338	2.55648	2.96852	2.80199
TCGA-UY-A9PE	189	0	2.78858	2.6237	2.44032	3.59275	2.55069	3.40989	3.69851	2.67988	2.64496	2.97188	3.64377	3.44318	3.54696	2.98546	2.52084	4.1588	3.96636	2.72571	3.78699	2.65736	2.5531	3.17686	2.84613	4.22263	2.53452	2.36968	3.92761
TCGA-XF-AAMG	3364	0	2.86922	2.62885	2.3605	2.42825	3.13534	2.67131	8.98054	3.32513	2.80767	2.93051	2.51428	2.52515	2.51376	3.42131	2.5268	2.42913	2.40502	2.64103	8.25643	2.63661	2.43423	3.2041	2.86428	2.71496	2.74966	2.36968	2.60207
TCGA-GU-A763	997	0	2.74253	2.61335	2.39249	2.42825	2.54322	2.52629	3.01193	2.64801	2.64496	2.7905	3.4236	2.50649	2.51376	2.9349	2.49742	2.38295	2.40502	2.64103	3.37524	2.60125	2.48996	3.2109	2.85761	2.73883	2.53452	2.36968	2.60207
TCGA-G2-AA3D	2139	0	2.75682	2.56241	2.41015	2.79571	2.55695	2.54475	3.01193	2.72021	2.64496	2.86611	2.56094	2.52479	3.05217	3.11252	2.49742	4.03434	2.56729	2.69368	3.66259	2.61876	2.44693	3.22981	2.84613	2.66511	2.53452	2.36968	2.60207
TCGA-ZF-A9R4	921	0	2.74253	2.5564	2.48356	2.46741	2.54322	2.60127	3.04491	2.80743	2.69773	2.76934	2.60653	2.522	2.64592	2.73872	2.50978	2.72435	2.56621	2.64103	3.40911	2.60125	2.4663	3.17686	2.84613	2.62608	2.53452	2.36968	2.60207
TCGA-E7-A97P	437	1	2.76953	2.62931	2.45317	4.37631	2.54322	3.764	3.0212	2.71	2.66479	2.80059	2.51096	3.94699	3.3819	6.91178	2.53824	7.38369	7.54423	3.25879	3.74366	2.6342	2.94246	3.17686	2.87981	2.61527	7.77283	2.53887	2.64957
TCGA-5N-A9KM	530	1	2.74253	2.56209	2.3605	2.42825	2.54755	3.2837	3.01193	2.59732	2.64496	2.76934	3.88971	2.5237	2.51376	2.80692	2.99728	2.38295	2.45854	2.64103	3.39403	2.60125	2.63528	3.17686	2.84613	2.62722	2.53452	2.36968	2.60207
TCGA-ZF-A9RC	2868	0	2.74253	2.57083	2.3605	2.5359	2.54873	2.7825	3.03521	2.603	2.66997	2.80865	2.63446	3.04917	2.51376	7.64645	2.49742	2.63238	2.53619	2.66227	7.40095	3.10861	2.81704	3.27105	2.86751	3.63702	2.53452	2.4668	2.60207
TCGA-MV-A51V	410	0	2.74253	2.60753	2.3605	2.42825	2.61556	2.49316	3.24477	2.86215	2.93269	2.8047	5.25709	2.50649	2.57084	2.80629	2.49742	2.47825	2.46558	2.64103	4.57089	2.91163	2.46138	3.23365	2.90306	2.61527	2.66218	2.63716	2.60207
TCGA-S5-A6DX	56	1	2.74253	2.70862	2.3605	7.5177	2.60269	2.52433	3.09192	2.61428	2.64496	3.09267	2.57971	2.85059	2.63834	3.25549	2.49742	4.65143	6.00669	3.0374	3.8753	2.62224	2.46444	3.52979	3.08804	4.56809	2.55926	2.70608	6.82656
TCGA-FJ-A3ZE	324	1	2.78697	2.56581	2.51004	2.53397	2.55043	2.6315	3.01193	2.79845	2.66127	2.76934	2.85084	2.549	2.91937	3.01925	2.49742	2.75551	3.12252	3.92428	3.56359	2.61492	2.50241	3.17686	3.76522	4.04878	2.53452	2.40213	2.71646
TCGA-YC-A8S6	293	0	2.99355	2.68201	3.59766	2.48991	2.54322	2.56251	3.01193	2.66627	2.7807	2.81365	2.53021	2.53107	2.51376	2.81549	2.51685	2.44364	2.98538	2.64103	4.42702	2.62485	2.58081	3.44743	2.89391	3.50483	2.58953	2.47885	2.60207
TCGA-UY-A9PF	117	0	2.95091	2.5564	2.3605	2.49878	2.54322	2.57262	3.0567	2.68296	2.64496	2.76934	2.64728	2.50649	2.59536	2.7336	2.51978	2.45238	2.40502	2.64103	4.04548	2.62814	2.47317	3.17686	2.84613	2.65401	2.56627	2.40184	2.60207
TCGA-GV-A3JV	434	1	2.89364	2.57292	2.3605	2.4601	2.54322	2.59853	3.01193	2.67706	2.64496	2.76934	2.93351	2.50649	2.51376	2.7511	2.49742	2.41433	2.44422	2.64713	3.57081	2.60125	2.44302	3.17686	2.84613	2.61527	2.53452	2.39835	2.60207
TCGA-ZF-AA5N	168	1	2.74253	2.57018	2.3605	3.09669	2.54322	2.49316	4.48828	8.95201	2.64496	3.229	2.5748	9.05074	2.63303	2.86807	2.56264	4.52054	6.70029	2.64103	4.59678	2.60125	9.50565	3.29646	2.96576	3.03402	2.53452	2.36968	2.60207
TCGA-XF-A9T8	418	1	2.75469	2.58688	2.3605	10.1885	2.54322	2.55883	3.02017	2.78269	2.64496	2.76934	2.52653	2.50649	8.7424	3.10031	2.49742	11.0335	8.58352	6.45982	3.65581	2.61614	5.37434	3.28772	2.84613	2.6988	5.94356	2.42219	2.64466
TCGA-GV-A3QG	NA	1	4.83242	2.62026	2.39213	2.42825	2.56924	2.66702	6.44076	2.61821	2.64496	3.35861	2.46451	2.58537	2.54764	2.78709	2.57787	2.41175	3.01343	2.64103	4.0716	2.71948	5.24203	3.3863	2.84613	2.63918	2.53452	2.40894	2.60207
TCGA-5N-A9KI	76	1	2.96106	2.58208	2.3605	2.74888	2.54716	2.94785	3.19321	2.60144	3.02627	2.76934	2.54755	2.52212	2.60372	3.22977	2.53431	2.9214	2.52309	2.64873	4.1908	2.60125	2.6647	3.26691	2.84613	2.94023	2.53452	2.36968	2.60207
TCGA-CF-A3MG	369	0	2.74253	2.5564	2.3605	2.47508	2.54794	2.51968	3.02179	2.69999	2.64496	2.80288	2.46451	2.52503	2.51376	3.79045	2.51219	2.51637	2.56998	2.65001	3.46664	2.60125	2.45992	3.17686	2.84613	2.61527	2.53452	3.11058	2.60207
TCGA-GC-A4ZW	15	0	2.75731	4.1257	2.3605	2.42825	4.12232	2.52021	3.06184	2.62659	2.70906	2.76934	2.48994	2.52539	2.51376	2.94417	2.51245	2.38295	2.40502	2.64103	8.82181	2.60125	2.43423	3.17686	8.00358	2.64131	2.53452	2.36968	2.60207
TCGA-E7-A4XJ	68	1	2.74253	2.5564	2.3605	2.42825	2.54322	2.61815	3.04765	6.01062	2.64496	3.25869	2.49487	3.35668	2.81497	2.824	2.49742	3.30813	2.9902	2.64103	3.55937	2.60125	3.69378	3.17686	2.84613	2.74911	2.53452	2.51738	2.60207
TCGA-FD-A3NA	1845	0	2.85695	2.56063	2.39491	6.20414	2.54322	3.40901	3.09695	2.68924	2.77003	2.94266	2.51486	3.21013	3.73581	2.992	2.52719	6.28765	6.73529	4.68197	3.59934	2.66059	2.76707	3.35356	2.84613	2.78683	2.53452	3.38592	5.04024
TCGA-DK-A3IT	648	0	2.77747	2.58096	2.47939	2.42825	2.54322	2.61781	3.01193	2.65088	2.64496	2.79647	2.4846	2.56539	2.51376	3.04451	2.49742	2.49163	2.49644	2.69849	3.6662	2.61562	2.5252	3.17686	7.02329	3.45521	2.53452	2.57822	2.60207
TCGA-R3-A69X	433	0	2.77715	2.56614	2.44043	2.42825	2.67535	3.51146	3.01193	2.73021	2.69549	2.76934	2.4846	2.50649	2.51376	2.76351	2.50925	2.38295	2.40502	2.64103	4.25352	2.62953	2.48513	3.26238	2.86066	2.91766	2.55129	2.38665	2.60207
TCGA-4Z-AA83	2024	0	2.7961	2.89386	2.3605	2.42825	2.54322	2.49316	3.03652	2.60328	2.64496	2.76934	2.93604	2.50649	2.51376	2.94203	2.51566	2.6918	2.69683	2.66338	3.95851	2.60125	2.43423	3.21051	2.84613	2.70821	2.61113	2.61391	2.60207
TCGA-ZF-A9R0	680	1	2.79243	2.57759	2.41871	2.42825	2.54322	2.52379	3.01193	2.64677	2.69369	2.76934	2.57764	2.50649	2.51376	2.83613	2.49742	2.48699	2.40502	2.64103	3.83813	2.64212	2.43423	3.26936	2.84613	2.61527	2.55873	2.36968	2.60207
TCGA-GC-A3I6	630	1	2.81263	2.63971	2.3605	5.39607	2.54322	2.65957	3.15888	2.75434	2.64496	2.76934	2.6602	3.06268	2.83602	3.86912	2.55659	6.63037	4.14258	3.30091	3.93227	2.61579	3.47652	3.17686	3.01701	6.01639	2.53452	2.38695	2.76083
TCGA-XF-A9SH	1971	1	2.74253	2.57518	2.3605	2.42825	2.54322	3.68463	3.01193	2.59732	2.83089	2.76934	2.75251	2.56281	2.51376	2.6804	3.05075	2.75542	2.44957	2.64103	3.60756	2.60125	2.45404	3.17686	2.84613	2.6545	2.53452	2.36968	2.60207
TCGA-UY-A78L	1127	0	2.74253	2.68803	2.50496	8.12456	2.55369	2.49316	3.01193	2.6363	2.64496	3.71838	2.50156	8.93962	2.87493	4.13063	2.62327	8.82023	7.61881	11.0891	8.55579	2.65343	4.16606	3.19708	2.84613	4.70007	5.38223	7.70109	6.72529
TCGA-XF-AAN5	2293	0	2.82351	2.56808	3.0811	2.42825	2.56084	2.63873	3.04909	2.66884	2.68497	2.76934	2.60243	4.61381	2.51376	8.14282	2.79781	3.15543	3.19826	2.65814	3.51454	2.60125	5.06981	3.22789	3.01139	2.68666	8.10295	3.06658	2.60207
TCGA-UY-A78P	2380	0	2.9445	2.57324	2.45191	4.44634	2.55617	2.54157	3.03012	2.68363	2.66448	2.83048	2.53272	2.50649	3.19241	3.25997	2.57672	5.63796	5.12587	2.75382	4.13064	2.75821	2.83413	3.64451	2.87943	3.1273	7.2586	2.50116	2.81997
TCGA-CF-A8HY	345	0	2.75764	2.66763	2.3605	2.42825	2.54808	2.54775	3.03245	2.60229	2.71024	2.76934	2.51623	2.50649	2.51376	2.75266	2.49742	2.75964	2.46476	2.64103	3.4251	2.60125	2.43423	3.17686	2.84613	2.61527	2.57782	2.36968	2.60207
TCGA-CF-A9FL	565	1	2.74253	2.59167	2.4564	2.42825	2.54781	2.64158	3.01193	2.73111	2.64496	2.76934	2.55941	2.52442	2.51376	2.81177	2.49742	2.42755	2.43309	2.64103	3.79495	2.71816	3.23457	3.20312	2.84613	2.67624	2.53452	2.36968	2.60207
TCGA-E7-A6MD	129	0	2.88003	2.56241	2.50386	2.5187	2.56602	2.59493	3.05053	2.65771	2.64496	2.76934	2.53716	2.50649	2.56685	2.9059	2.51192	2.4718	2.46148	2.67632	3.8138	2.60125	2.43423	3.22981	2.84613	2.8572	2.53452	2.36968	2.69988
TCGA-CF-A9FF	361	0	2.74253	2.68216	2.48311	3.52217	2.54322	2.49316	3.01193	2.66803	2.64496	2.76934	2.913	2.50649	2.58103	3.35312	2.49742	3.84342	3.49928	2.64103	3.54917	2.60125	2.49749	3.17686	2.86884	2.70869	2.58629	2.44762	2.60207
TCGA-XF-AAMY	3011	0	3.55179	2.60168	2.50552	2.56326	2.60469	2.49316	3.01193	2.63989	2.76746	2.81908	2.46451	2.50649	4.05286	2.75796	2.49742	3.53688	3.14157	2.64103	4.22431	2.67938	2.45337	3.17686	2.92603	2.67184	2.56574	2.36968	2.60207
TCGA-G2-A3IE	612	1	2.87151	2.59374	2.43717	2.56691	2.54677	2.49316	3.01193	2.72827	2.64496	2.76934	2.57688	2.57612	2.51376	2.74708	2.49742	3.01853	2.83759	2.64103	3.64854	2.7203	2.4441	3.19767	2.84613	2.96017	2.56653	2.36968	2.60207
TCGA-GU-A767	144	1	2.75568	2.57839	2.49264	3.09609	2.63714	2.49316	3.01193	2.75408	2.72015	2.82929	4.02203	2.52321	2.65575	2.87484	2.49742	3.23937	3.06595	2.64103	5.49107	2.60125	2.64984	3.17686	2.86257	3.24579	2.82497	2.36968	2.60207
TCGA-G2-A3IB	220	1	2.74253	2.64558	3.08193	8.665	2.54322	2.7613	3.05183	7.99445	3.01669	4.72763	2.65911	9.00284	4.14693	4.50573	4.58428	11.0389	9.06587	4.47327	3.3269	2.60125	6.46843	3.23154	2.87073	11.5256	2.56284	3.30426	6.75961
TCGA-CF-A1HS	382	0	2.80487	3.25424	2.86206	8.82307	2.61779	3.81589	3.0547	6.64851	2.90194	3.0396	2.59701	6.33745	4.3023	2.94451	2.49742	10.2325	7.21722	6.77634	3.51604	2.60125	3.47627	3.17686	3.01701	10.9531	2.74712	2.7384	6.35466
TCGA-DK-A3IN	250	1	2.77521	2.6377	2.39877	4.49528	2.54322	2.92048	3.02691	3.74692	2.64496	4.66217	2.48341	4.51231	2.94275	3.08434	2.49742	4.6968	5.18032	5.52071	4.18915	2.74318	2.98765	3.23767	4.49861	2.69999	2.88333	2.55101	5.12411
TCGA-2F-A9KT	2352	0	2.74253	2.5564	2.4219	3.91735	2.54322	2.58821	3.01193	2.7694	2.64496	2.88859	2.46451	2.55137	3.20004	6.91533	2.51539	4.96672	5.08595	2.65209	3.74377	3.10861	4.09071	3.30591	2.84613	6.28633	2.56006	2.58722	3.40562
TCGA-UY-A78N	2641	1	2.78601	2.68577	2.57459	2.42825	4.15316	2.59114	3.03434	2.82618	2.76903	2.76934	2.55731	2.50649	2.67136	2.75887	2.49742	2.57933	2.46991	2.64793	4.04078	2.64126	2.44397	3.21767	2.84613	3.68658	2.53452	2.41731	2.60207
TCGA-DK-A1A5	65	1	2.74253	2.64496	2.39189	2.42825	2.54322	2.82281	3.01193	2.61512	2.64496	2.83078	2.48004	2.56281	2.64362	3.06992	2.73136	2.43942	2.47549	2.64103	3.90487	2.60125	2.92498	3.17686	2.86846	2.90602	2.53452	2.42133	2.60207
TCGA-E7-A5KE	17	0	3.31336	2.74106	2.45329	2.42825	2.54755	2.83309	3.01193	2.64622	2.64496	2.80075	5.86128	2.50649	2.51376	2.71334	2.49742	2.38295	2.45878	2.64103	4.0564	4.627	2.5391	3.22731	2.84613	2.63918	2.53452	2.36968	2.60207
TCGA-FD-A62S	406	1	2.87227	3.09608	2.43752	3.76037	2.57181	2.65043	3.01193	2.76915	2.64496	3.58344	2.52187	3.1443	2.67442	3.57543	2.53115	4.57112	5.0655	2.86272	3.75196	2.6819	5.02574	3.23901	2.88772	5.06733	7.00543	2.51078	2.60207
TCGA-G2-AA3B	2008	0	2.78021	2.60389	2.45754	2.87515	2.54624	2.56146	3.03129	2.93033	2.64496	2.81289	6.80353	2.54257	2.68327	2.93434	2.49742	5.20716	3.89916	2.64697	3.65207	2.88052	2.43423	3.17686	2.84613	2.63202	2.54822	2.38357	2.63548
TCGA-K4-A54R	842	0	2.79211	3.54088	2.3605	2.42825	2.54322	2.72344	3.01193	2.74014	2.64496	2.76934	2.46451	2.50649	2.80093	2.95808	2.58003	4.04607	3.41113	2.64103	4.27593	2.60125	2.66676	3.32814	2.88753	2.64468	2.53452	2.39398	2.71602
TCGA-XF-A9T5	2027	0	2.87181	2.68938	2.3605	2.42825	2.58104	2.52021	3.01193	2.63644	2.8876	2.76934	2.54025	2.54424	2.56913	3.64693	2.49742	2.64227	2.43477	2.64103	3.62084	2.85603	2.43423	3.25898	2.95491	3.19085	2.53452	2.39134	2.60207
TCGA-BT-A20J	579	1	4.70087	6.49797	2.46863	2.42825	2.61332	5.2339	3.02281	2.75752	2.64496	2.80592	2.49192	2.50649	2.51376	3.24766	2.51352	2.38295	2.40502	2.64103	9.19034	2.87255	2.43423	3.4812	2.90511	2.85921	2.80623	2.36968	2.6576
TCGA-XF-AAMW	253	1	2.82618	2.61838	2.3605	4.6278	2.54322	7.36466	3.01193	2.68683	2.64496	3.2745	2.50116	3.56381	2.93355	2.82916	2.51898	6.1986	5.34306	3.0712	3.85969	2.65292	3.83643	3.17686	2.87263	2.70679	2.56521	2.46081	2.87405
TCGA-ZF-AA4V	1806	0	2.78746	2.59898	3.50924	2.46484	2.5469	2.49316	3.01193	2.60865	2.64496	5.19905	2.56017	7.39912	2.51376	6.84954	2.554	4.08034	3.72332	4.74543	4.85692	2.60125	5.82277	3.19806	3.12358	3.12379	2.94387	2.46638	2.60207
TCGA-GU-AATP	1003	0	2.76058	2.61665	2.483	2.42825	2.55486	2.71236	3.02428	2.69641	2.6715	2.92981	3.5514	2.52962	2.51376	2.96119	4.46183	2.44014	2.40502	2.64103	4.62693	2.86953	2.69808	3.2107	3.37894	2.64718	2.53452	2.92002	2.60207
TCGA-CU-A0YN	393	1	2.79002	2.74788	2.78856	11.7335	2.54322	3.28393	3.01193	6.06741	2.6625	5.80511	2.58537	7.99154	6.38889	3.76905	2.52163	10.7642	10.704	10.8493	4.19293	2.64487	6.73086	3.30776	2.90548	8.95559	2.53452	3.82357	11.2854
TCGA-XF-AAMH	344	1	2.8315	7.19303	5.86742	5.41549	2.57631	3.00852	3.01193	2.66897	10.8066	6.89965	2.48678	3.54801	2.60913	6.4647	2.71675	5.517	7.10535	2.65719	8.98697	2.79736	6.43805	3.88689	2.86238	3.0431	2.69469	7.10439	7.1197
TCGA-DK-A2I6	2656	0	2.74253	2.584	2.3605	2.42825	2.55643	2.53803	3.01193	2.6245	2.73904	2.76934	2.47865	2.50649	2.57495	5.74769	2.50576	2.40928	2.82481	2.65639	4.07476	2.60125	3.73555	3.17686	2.84613	2.67258	3.61976	2.3818	2.60207
TCGA-DK-AA6Q	413	1	2.7744	3.25646	2.52023	4.81262	2.54834	2.60709	3.07633	2.65471	3.43863	2.84225	2.69952	2.71464	2.93366	3.60256	9.98002	7.2477	5.00356	2.65097	3.61422	2.60125	2.79577	3.20682	2.84613	3.88641	2.55767	2.81371	2.65795
TCGA-XF-A8HI	544	1	2.79786	2.57405	2.4092	2.42825	2.54322	2.5186	3.01193	2.60201	2.68557	2.80166	2.71475	2.50649	2.51376	2.85742	2.52561	2.59072	2.58897	2.67569	3.4598	2.61841	2.44666	3.25424	2.84613	2.82174	2.53452	2.36968	2.6982
TCGA-DK-A2I1	546	0	2.76433	2.61084	2.54037	2.88128	2.55721	2.49316	3.02676	2.77782	2.64496	2.76934	2.50195	2.50649	2.51376	2.925	2.6936	3.20646	3.70056	2.74013	3.99739	2.69263	2.4535	3.3155	2.87339	2.81258	2.53452	2.43247	2.64043
TCGA-E7-A7PW	416	0	3.06144	2.69178	2.718	2.48178	3.03219	2.80193	3.13246	3.02546	2.7169	2.84522	2.73407	2.58951	2.63508	2.92351	2.53102	3.18988	2.75525	2.7321	4.35387	3.03495	2.54837	3.32778	2.948	5.69048	2.71586	2.41788	2.66026
TCGA-XF-AAMT	90	1	2.74253	2.78975	2.8732	2.53384	2.54322	3.17013	3.01193	2.86756	2.66127	2.91827	2.54044	2.76514	2.67428	9.70838	3.05781	3.08414	2.59351	3.4516	4.18211	2.78377	2.923	3.21844	3.05819	3.86721	4.23708	2.75762	2.64137
TCGA-BT-A20R	154	1	2.79914	2.58528	2.58323	2.50129	2.56162	2.67312	3.08843	3.16499	2.64496	2.79586	2.74175	2.72239	2.67799	3.5315	2.49742	2.38295	2.40502	2.64103	4.94548	2.97977	2.57029	3.24034	2.94417	2.61527	2.56745	2.403	2.60207
TCGA-H4-A2HQ	590	0	2.76937	2.83373	2.4526	2.42825	2.64773	2.54193	3.01193	2.66301	3.48201	2.76934	2.62138	2.50649	2.74933	2.80667	2.49742	2.46709	2.45843	2.64103	3.69295	2.61771	2.48146	3.17686	2.89615	3.09	3.25997	2.4088	2.60207
TCGA-FD-A43S	455	0	2.91711	2.57292	2.64949	2.42825	2.55591	2.60947	3.24388	2.61034	2.64496	2.76934	2.5094	2.50649	2.56257	3.06951	2.49742	2.46473	2.48209	2.64103	4.46002	2.63316	2.45738	3.22558	2.86257	3.33496	2.6087	2.38885	2.60207
TCGA-ZF-AA58	1649	0	2.75453	2.8144	2.44288	2.42825	2.65825	3.54884	3.06839	2.59732	2.64496	2.92869	2.46451	2.52188	2.51376	5.97263	2.53365	2.45809	2.40502	2.64103	4.58796	2.61597	2.52736	3.37026	2.87603	2.70786	2.56903	2.4046	2.60207
TCGA-DK-AA6P	457	0	2.74253	2.57018	2.3605	2.42825	2.6003	2.5813	3.35182	2.76701	2.64496	2.76934	2.67969	2.50649	2.51376	2.70034	2.49742	2.38295	2.40502	2.64103	3.62189	2.62137	2.43423	3.17686	2.88678	2.61527	3.02893	2.39354	2.60207
TCGA-XF-AAN0	1718	1	2.74253	2.56046	2.4894	2.45915	2.54637	2.59544	3.03143	2.60371	2.64496	2.76934	2.5135	2.53083	2.51376	2.8038	2.57315	3.34847	2.49827	2.64103	3.55319	2.613	2.57971	3.24759	3.02909	2.6571	2.53452	2.38372	2.63571
TCGA-BT-A0YX	400	1	2.74253	2.56743	2.3605	6.01688	2.5516	2.51699	3.02091	2.83727	2.79185	2.76934	2.48698	2.5561	3.72908	3.03252	2.57519	8.65001	6.85584	2.71301	3.39051	2.63316	2.82694	3.20137	2.86257	2.82911	4.78657	2.49858	2.73477
TCGA-ZF-A9R5	1090	0	2.74253	2.56792	2.3605	2.97711	2.54322	2.54281	3.02135	2.6245	2.66494	2.76934	2.73075	2.50649	2.56486	3.04712	2.49742	2.9448	2.43249	2.64103	3.48507	2.60125	2.43423	3.17686	2.84613	2.62735	2.53452	2.36968	2.60207
TCGA-GV-A3JX	581	0	2.76107	3.20776	2.3605	3.55569	2.54624	3.14669	3.21433	2.73886	8.06042	9.01637	5.39187	3.20909	4.48504	4.44461	2.51632	6.42605	6.19273	2.73711	6.36817	4.97637	2.70466	3.32851	2.84613	6.62928	2.75883	2.87528	4.64618
TCGA-ZF-A9R3	949	1	2.77601	2.5564	2.3605	2.46457	2.54322	2.72488	3.01193	2.64154	2.64496	2.76934	2.54082	2.75444	2.51376	2.70773	2.49742	2.72934	2.6136	2.68932	3.50742	2.60125	2.46391	3.17686	2.84613	3.33597	2.5668	2.40228	2.60207
TCGA-G2-A2EO	1804	1	2.75584	2.57871	2.40681	2.59232	2.54755	2.78545	3.02997	2.6664	2.64496	2.76934	2.48737	2.50649	2.78896	3.03748	2.51085	2.71992	3.49331	2.64103	4.90371	2.60125	2.68291	3.20176	2.86276	2.62709	2.57271	2.36968	2.60207
TCGA-CF-A5UA	365	0	2.74253	2.56192	2.3605	2.47065	2.57258	2.67674	3.02983	2.66573	2.64496	2.76934	2.70059	2.53995	2.61038	2.9704	2.49742	2.50429	2.43141	2.64103	3.51815	2.66484	2.46895	3.17686	2.84613	2.61527	2.53452	2.38885	2.60207
TCGA-K4-A3WU	105	0	2.94887	2.72147	2.48356	3.35237	2.54912	2.57489	3.01812	3.12996	2.65836	2.85201	4.28958	3.18393	2.61397	4.15802	2.52495	4.53858	4.23693	3.83742	4.22307	2.95519	2.60221	3.19395	2.84613	2.82413	2.54768	2.40938	2.7832
TCGA-DK-AA71	415	0	2.94916	2.56355	3.07028	3.89149	2.61729	2.77878	3.01193	2.73111	2.66952	2.76934	2.52207	2.52805	2.63644	2.94316	2.49742	2.6733	3.62335	2.66195	3.82576	3.50479	3.73488	3.17686	2.84613	6.07787	2.55887	2.44226	3.80177
TCGA-XF-A9T2	575	1	3.52612	3.01828	2.53423	3.04351	2.85858	4.3839	3.01193	2.73873	9.95902	11.7425	2.55349	3.00116	2.6101	4.94601	2.52389	2.38295	3.25429	2.73665	9.55068	2.75563	2.65042	6.54257	2.87887	3.31658	2.53452	2.48119	3.53664
TCGA-FD-A5BY	251	0	2.74253	2.71247	2.81519	2.97852	2.54322	2.93222	3.06398	2.68068	2.64496	2.76934	2.46451	2.63261	2.6536	4.41079	2.59857	3.57998	3.16087	2.64103	3.38875	2.60125	6.97991	3.22481	2.89409	3.49236	2.53452	2.4615	2.64723
TCGA-BT-A20T	453	1	2.8279	2.58385	2.3605	5.49071	2.54322	2.5327	3.01193	2.66125	2.64496	2.76934	2.50195	2.50649	3.17042	3.29519	2.54112	4.20391	4.92293	5.80715	3.64158	2.60125	2.98611	3.21748	2.84613	6.20133	2.56587	2.36968	3.73364
TCGA-UY-A78O	2312	0	2.78392	5.12736	2.3605	2.42825	2.64689	2.49316	3.11316	2.80387	2.83732	2.76934	10.4862	2.50649	2.56557	2.77923	2.49742	2.42706	2.7037	2.64103	4.07134	2.60125	2.43423	3.20293	2.84613	2.67563	3.13038	2.36968	2.69764
TCGA-4Z-AA89	1029	0	2.74253	2.57018	2.3605	3.0279	2.54322	2.60947	3.01193	2.73228	2.64496	2.76934	2.54774	2.50649	2.57453	2.8502	2.49742	3.28638	2.7495	2.71101	3.40146	2.60125	2.47739	3.17686	2.84613	2.87743	2.6041	2.36968	3.07918
TCGA-XF-A9SW	362	1	2.74253	2.57855	2.45087	2.51205	2.5686	2.80407	3.01193	2.59732	2.64496	2.82974	2.46451	2.60446	2.51376	4.46942	2.64982	4.85127	2.8855	2.99477	5.03352	2.60125	2.65134	3.27368	2.84613	2.76986	2.57245	2.99369	2.60207
TCGA-BT-A20W	254	1	2.86524	2.66747	2.59418	2.42825	2.78308	2.49316	3.40206	2.6907	2.67134	2.81092	2.96147	2.57449	2.51376	2.96075	2.55167	2.49475	2.63815	2.68573	5.35794	2.60125	2.46616	3.17686	2.86865	3.6852	2.79715	2.44748	2.60207
TCGA-FD-A3N5	685	1	2.79323	2.75049	2.53023	10.8771	2.55695	2.87363	3.03521	9.45721	3.08988	4.30822	2.49389	8.909	5.03636	3.58864	2.49742	10.5775	8.8366	6.39885	4.4539	2.61178	8.11409	3.20876	2.87792	13.7105	2.5833	4.55154	8.16094
TCGA-DK-A3WX	321	1	2.78778	2.5993	9.88297	6.03921	2.54322	3.18248	3.05053	5.01943	2.66173	4.59046	2.79195	6.17088	2.59787	9.89222	2.60905	6.41082	6.05506	2.71085	3.95602	2.60125	4.55465	3.24034	2.87452	5.95093	3.25222	3.16796	5.2369
TCGA-FD-A62N	82	0	2.9664	2.57421	2.3605	2.42825	2.54781	2.54405	3.01193	2.59732	2.64496	2.89506	2.46451	9.09482	2.51376	6.23692	2.51165	2.62916	2.53951	2.64985	4.44258	2.718	2.9406	3.30462	2.88094	2.62772	2.53452	2.7656	2.74388
TCGA-HQ-A5NE	370	1	2.82147	2.71321	2.72847	5.53179	2.54755	3.16423	3.01193	2.63699	2.70311	3.00123	2.48757	9.22362	4.78325	6.02398	2.51098	7.559	6.43828	7.35846	5.19806	2.65001	4.26918	3.25101	2.86295	3.48172	6.40603	2.6716	3.16629
TCGA-XF-A8HE	3817	0	2.76807	2.5564	2.87444	9.15766	2.54729	2.58476	3.01193	2.76978	2.93628	2.88441	2.50842	2.50649	7.86733	3.18705	2.54868	10.4229	9.44569	5.75228	3.56408	3.13959	5.30035	3.20079	2.84613	4.54514	6.58103	2.51308	4.5175
TCGA-DK-AA6R	5041	0	2.78328	2.59644	2.3605	8.35923	2.54322	3.35576	3.01193	2.98536	2.70415	2.76934	2.48797	4.33807	7.6083	3.59873	2.49742	10.7352	8.45627	3.07293	3.47024	2.86605	5.8069	3.17686	2.84613	4.11181	2.53452	3.25217	3.518
TCGA-XF-A9SI	2423	0	5.38895	2.62041	2.3605	2.42825	3.20264	4.0859	3.01193	2.68336	2.68572	2.80166	2.46451	2.52442	2.566	3.4	2.52574	2.42743	2.87204	2.64103	4.83244	2.76576	2.44666	3.22885	3.21333	2.62772	3.12132	2.39017	2.60207
TCGA-BT-A42C	873	0	2.75207	4.82517	2.3605	2.54819	2.54637	2.6283	3.01841	2.81525	2.64496	2.81334	3.48048	2.50649	3.22042	2.86664	2.5071	2.82161	2.95715	2.73392	3.75058	2.60125	2.47621	3.26483	2.85799	4.29616	3.42044	2.60317	2.63571
TCGA-KQ-A41O	1538	0	2.77148	2.58704	2.41122	2.47522	2.54322	2.59716	3.01193	2.61175	2.72852	2.76934	2.74644	2.50649	2.56799	2.96963	2.5268	2.38295	3.03711	2.65017	3.54282	3.18954	2.74651	3.17686	2.84613	2.65364	2.53452	2.36968	2.60207
TCGA-YF-AA3M	415	0	2.8063	2.5564	2.3605	2.62548	2.56395	3.20473	3.01193	2.61161	2.64496	2.86684	2.50156	4.14815	2.5934	7.26762	2.49742	3.02408	2.4479	2.71991	3.77471	2.60125	2.45337	3.17686	2.84613	3.44591	2.53452	2.5202	2.60207
TCGA-ZF-AA4N	88	1	2.77391	4.29265	3.57798	4.36891	2.54834	2.65874	3.69823	2.74655	2.69069	2.90962	2.59645	2.69425	2.51376	3.25567	9.10551	5.42042	4.6713	3.24152	4.08623	2.60125	2.63012	3.17686	4.7218	5.92974	2.89454	2.93926	2.85507
TCGA-G2-A2EC	696	1	2.80487	2.67672	2.53466	3.50213	2.55004	2.49316	3.01193	2.61821	2.64496	2.79372	2.57101	2.50649	2.51376	3.25288	2.49742	3.13023	2.92011	2.70546	3.6893	2.60125	2.50744	3.17686	2.84613	2.63391	2.60909	2.38504	2.87084
TCGA-CF-A5U8	399	0	2.74253	2.56241	2.3605	2.42825	2.54322	2.49316	3.01193	2.60201	2.64496	2.76934	2.51291	2.50649	2.51376	2.74825	2.49742	2.38295	2.40502	2.64103	3.33566	2.60125	2.43423	3.17686	2.89877	2.61527	2.5752	2.36968	2.60207
TCGA-UY-A8OD	3432	0	2.80009	2.96354	2.3605	2.42825	2.54794	2.59699	3.02193	2.59732	2.64496	2.76934	2.61025	2.50649	2.56799	3.06715	2.51219	2.47368	2.40502	2.64103	3.99559	2.60125	3.2709	3.2041	2.84613	2.94458	2.53452	2.36968	2.60207
TCGA-4Z-AA7R	522	1	2.74253	2.56759	2.3605	2.47092	2.57284	3.97213	6.62437	2.60611	2.66433	2.79983	2.70183	2.52345	2.51376	2.72833	2.49742	4.04806	2.64757	2.64921	10.3524	2.61736	2.44599	3.22596	2.84613	2.70619	5.02093	2.36968	2.60207
TCGA-FD-A3B4	510	1	2.86049	2.9179	6.9247	7.52677	2.54322	2.54033	3.01193	3.60055	2.68286	4.32484	2.49428	8.87026	2.81111	4.84407	2.7977	7.94349	8.16737	4.15817	3.68886	2.62241	5.3761	3.24111	2.87849	6.33252	2.53452	2.7305	6.1665
TCGA-FJ-A3Z7	945	0	2.76482	2.57518	2.3605	2.42825	2.55395	2.49316	3.01193	2.83246	2.64496	2.76934	2.54006	2.52079	2.59578	2.88323	2.49742	2.55084	2.47084	2.64103	3.92473	2.85557	2.43423	3.25879	2.84613	2.66388	2.53452	2.38592	2.60207
TCGA-G2-A2EJ	1460	0	2.76123	2.67097	4.94233	12.8955	2.54322	2.87805	3.01826	4.31052	2.64496	8.10299	2.55922	4.83488	9.6803	2.76928	2.49742	11.2935	10.972	9.46105	3.73305	2.95389	8.40683	3.17686	2.9038	4.51965	8.5654	4.55809	10.34
TCGA-SY-A9G0	1008	1	2.79594	2.56403	2.69441	2.42825	2.66521	3.42736	3.02413	2.73963	2.95577	2.76934	2.46451	2.75715	2.58047	2.74512	2.51566	2.49405	2.50972	2.64103	5.04976	2.64487	2.43423	3.21032	2.86865	2.63113	2.53452	2.44692	2.60207
TCGA-G2-A2EK	485	0	2.80868	2.57662	2.42674	2.42825	2.54938	2.56216	3.03158	2.62895	2.64496	2.81334	2.85528	2.54305	2.51376	2.6921	2.51685	2.38295	2.40502	2.65304	3.70033	2.60125	2.43423	3.17686	2.84613	3.24252	2.67987	2.36968	2.60207
TCGA-FD-A5BX	173	1	2.75813	3.81939	2.3605	2.42825	2.54322	2.75801	3.03303	2.59732	2.64496	2.76934	2.46451	2.50649	2.51376	4.12148	2.49742	2.38295	2.40502	2.64103	3.87929	2.71223	2.43423	3.37152	2.84613	2.61527	2.70425	2.41472	2.60207
TCGA-XF-AAN4	823	1	2.86784	2.5564	2.70283	2.42825	2.54912	2.49316	3.01193	2.60964	2.82484	2.89363	2.49625	2.74415	2.51376	2.81028	2.49742	2.38295	2.44195	2.64103	4.61811	2.60125	2.5603	3.43726	2.84613	2.66376	2.56125	2.59617	2.60207
TCGA-FD-A3SO	168	1	2.75519	2.56176	2.52806	2.96961	2.54322	2.58355	3.02061	2.65102	2.66341	2.79846	2.46451	9.30896	2.51376	4.94249	2.52296	3.89966	3.86124	6.55696	3.83612	2.60125	2.88972	3.29219	2.87755	2.6916	2.53452	4.28744	2.77038
TCGA-FD-A6TA	1912	0	2.77294	2.59485	2.41372	3.12321	2.55304	2.82584	3.02237	2.60752	2.64496	2.76934	2.46451	2.50649	2.67838	3.02702	3.22653	3.02658	3.36583	2.68807	3.74238	2.61998	2.62493	3.26143	2.84613	2.65549	2.53452	2.49885	2.84855
TCGA-FD-A3SS	391	1	2.81785	2.5966	2.39406	3.44922	2.69796	2.56233	3.01856	5.78027	2.71409	4.60615	3.28416	5.81062	2.51376	4.09236	2.61883	3.65576	5.47925	2.94087	4.90996	2.60125	6.6448	3.21264	2.86998	8.56192	3.13359	3.24823	4.02554
TCGA-FD-A43P	832	0	3.20416	3.14309	2.45915	2.42825	2.84268	3.79018	3.02501	2.69349	2.65913	2.89864	2.53021	2.77327	2.51376	5.22722	2.55516	2.88881	2.46219	2.65304	6.36148	2.63644	2.44275	3.31678	2.85819	2.72999	2.53452	2.36968	2.85033
TCGA-BT-A3PK	303	1	2.75584	2.60089	2.42932	8.00457	2.55173	5.79034	3.02106	2.78182	2.71202	2.95886	2.47607	6.64227	7.42178	8.85242	2.50415	9.62548	8.92762	6.51644	4.06758	2.60125	3.83459	3.3674	2.92787	2.71756	2.55369	2.55324	5.17675
TCGA-XF-A9T6	64	0	2.74253	2.86029	2.4619	2.42825	2.54322	4.45226	3.01193	2.63644	2.64496	7.88678	2.49014	4.73821	2.67402	3.12826	2.49742	2.60285	2.57374	2.64103	3.48685	2.60125	3.72861	3.17686	2.90138	2.70477	2.53452	2.55455	2.60207
TCGA-FD-A5BV	163	1	2.80057	3.1374	2.3605	2.42825	2.54322	2.79132	3.16501	5.59331	2.67362	2.76934	2.46451	2.50649	2.78491	4.28645	2.49742	2.55997	2.40502	2.64103	4.00519	2.64882	5.44377	3.17686	2.84613	2.7634	2.67026	2.36968	2.60207
TCGA-ZF-AA4U	262	1	2.74253	2.5564	2.41146	2.47535	2.54322	2.51986	3.02193	2.62156	2.64496	2.76934	2.53909	2.50649	2.56828	2.75046	2.49742	2.67681	2.57116	2.64103	3.7508	2.60125	2.4472	3.20429	2.84613	4.7236	2.53452	2.39105	2.6533
TCGA-SY-A9G5	1186	0	2.77375	2.60879	2.41515	2.47884	2.54322	2.54987	3.02267	2.64361	2.64496	2.76934	2.54448	3.77718	2.57226	4.80349	3.31365	2.52665	2.93889	2.86104	3.8207	2.6205	2.71232	3.2637	2.90436	2.65648	2.53452	2.36968	2.6569
TCGA-KQ-A41R	1350	0	2.76221	2.847	2.6696	3.16444	2.54322	2.52914	3.06512	2.79943	2.75728	2.90179	2.97515	2.50649	2.65655	2.86198	2.49742	3.32658	4.73728	2.64103	3.62952	2.60125	2.43423	3.17686	2.87073	2.68376	3.25349	2.48161	2.73564
TCGA-GC-A6I1	0	0	2.7844	2.98883	7.59453	3.41135	2.54781	5.54205	3.01193	2.8658	2.64496	2.86494	2.48876	2.99432	2.66591	3.73562	2.52587	3.83543	4.04891	4.00482	3.80819	2.78203	3.54076	3.20312	2.86371	3.71388	2.61419	4.92044	2.94976
TCGA-GU-A764	610	0	2.7889	2.71661	2.51629	2.42825	2.54703	4.05146	3.03579	2.67316	2.64496	5.25964	2.60131	11.2933	2.79533	11.7896	2.66516	3.39244	2.83915	4.23955	5.80963	2.60125	4.56022	3.17686	2.84613	2.77156	2.73926	2.50103	2.60207
TCGA-G2-A2EF	1884	0	2.75043	2.62807	3.29601	2.45371	2.54834	4.669	6.22047	2.76978	2.65652	2.82344	2.51817	2.50649	2.57226	4.31926	2.49742	3.73982	3.68251	2.64103	4.0745	2.6953	2.98131	3.20624	3.0249	4.35781	2.53452	2.72736	2.68353
TCGA-FT-A61P	337	0	2.78376	2.58544	2.45501	2.4728	2.56097	2.68559	3.01193	2.62017	2.72427	5.10958	2.48836	6.32009	2.51376	3.39207	2.52534	2.42682	2.45984	2.64103	3.91288	2.66789	3.52675	3.32705	2.86333	2.68702	2.55448	2.36968	2.60207
TCGA-K4-AAQO	359	0	2.74253	2.61273	2.41277	2.47669	2.54322	2.54758	3.01193	2.98146	2.64496	2.80409	3.4678	2.50649	2.51376	2.78696	2.51272	2.5209	2.95981	2.64103	4.56991	2.61963	2.43423	3.17686	2.84613	6.23383	2.5987	2.36968	2.65469
TCGA-DK-AA6L	1163	1	2.74253	2.5564	2.47215	2.71879	2.54322	2.61016	3.03434	2.59732	2.64496	2.76934	2.4927	2.54817	2.57481	3.28951	2.59443	2.53294	3.75792	2.72128	3.54172	3.09218	3.75407	3.17686	2.88697	2.68642	2.53452	2.46332	2.71425
TCGA-K4-A6MB	469	0	2.78408	2.70461	2.46726	7.20403	2.65957	2.58666	3.02618	5.90473	2.7636	3.59993	2.48262	3.29487	4.13066	3.21561	2.50804	6.07476	6.70345	4.72108	3.90936	2.77264	2.70433	3.23499	2.88509	8.50051	2.53452	2.94814	6.56765
TCGA-BT-A20P	544	1	2.74253	2.66717	2.4381	2.42825	2.54322	2.726	3.01193	2.59732	2.67787	2.82104	2.68614	2.50649	2.51376	2.70786	2.52018	2.45381	2.40502	2.64103	3.61013	2.65582	2.43423	3.17686	2.84613	2.61527	2.56693	2.36968	2.68012
TCGA-FD-A3SJ	739	1	2.76856	2.59279	2.47804	2.42825	2.64834	2.63116	4.06131	2.83631	2.64496	2.76934	2.47945	2.52866	2.51376	2.84112	2.49742	2.46438	2.45666	2.64103	7.58835	2.60125	2.44194	3.17686	3.04266	2.7884	2.54715	2.38239	2.60207
TCGA-G2-A3VY	536	0	2.7524	2.78552	2.3605	2.4601	2.58078	2.5813	3.08436	2.99248	2.67362	2.76934	3.16224	2.59215	2.55066	2.90288	2.49742	2.41433	2.46336	2.65336	4.54311	3.63309	2.44302	3.17686	2.84613	2.62405	2.69637	2.39835	2.60207
TCGA-GC-A3WC	540	0	2.9183	2.56192	2.65126	3.07289	2.57271	2.65509	3.02983	2.81659	2.79298	2.79983	2.53176	2.52333	2.82792	2.84779	7.96404	4.37366	2.57898	2.64921	3.90936	3.15314	2.48054	3.20157	2.84613	4.09485	4.67843	2.60228	2.89378
TCGA-CU-A3QU	158	0	2.74253	2.56063	2.3605	2.42825	2.55941	2.5116	3.01193	2.80902	2.64496	2.76934	2.51623	2.53215	2.51376	3.03779	2.49742	2.53596	2.62845	2.65352	4.61876	2.61353	2.43423	3.17686	2.84613	2.61527	3.0218	2.36968	2.60207
TCGA-FD-A3SP	783	0	2.82005	2.64033	2.64575	2.42825	2.5469	2.7624	3.01193	2.6454	2.72588	5.78636	2.46451	2.60435	2.51376	5.85712	3.40221	2.38295	2.40502	2.64809	5.61682	2.79799	2.55931	3.35932	2.86028	3.01698	2.55089	2.4346	2.60207
TCGA-GC-A3RB	582	0	2.79818	2.57228	2.39334	2.57393	2.84027	2.49316	3.02472	2.79251	2.93385	2.875	2.48064	2.53046	2.51376	2.83283	2.49742	2.79287	2.66122	2.84441	4.93629	2.60125	2.45912	3.21187	2.84613	3.37748	2.65207	2.42376	2.72921
TCGA-GU-AATQ	213	1	2.84319	2.57807	2.3605	3.03492	2.54322	2.67345	3.08098	2.76726	2.71911	2.76934	2.55196	2.63284	2.69768	3.13455	2.84361	3.64398	2.91191	2.64103	3.7011	2.66365	2.47949	3.17686	2.84613	2.74611	6.1517	2.44367	2.60207
TCGA-GC-A6I3	0	0	2.80883	2.6465	2.3605	2.76848	2.58601	2.85571	3.0234	2.86226	2.64496	2.80804	2.49349	2.50649	2.57623	3.24703	2.49742	2.62885	2.5342	2.65145	3.86639	2.77806	2.44922	3.20818	2.86713	2.61527	2.69589	2.51105	2.71668
TCGA-GC-A3RD	428	0	2.76807	2.56176	2.3605	6.0447	2.56382	2.58493	3.01193	3.28733	2.71867	3.62229	2.48658	2.69023	3.20116	3.0625	2.52336	4.33716	4.94402	3.81946	3.49912	2.60125	3.4112	3.17686	2.89372	5.0642	2.72562	3.01634	4.30209
TCGA-GD-A3OQ	95	0	2.74253	2.75034	2.42403	3.08583	2.54322	4.55081	3.1326	2.69469	2.64496	3.45089	2.49605	6.99275	2.76872	5.02016	2.51592	5.25285	4.98391	2.67506	3.94601	2.64573	4.37128	3.21109	2.93613	3.17448	2.53452	2.46109	2.60207
TCGA-CF-A47T	385	1	2.74253	2.56824	2.3605	3.16362	2.54322	2.54422	3.13246	2.67934	2.64496	2.86494	2.55979	2.52454	2.88943	2.82793	2.49742	4.33922	4.29349	2.64103	3.52014	2.61841	2.44679	3.20312	2.84613	3.58623	2.59471	2.39032	2.65144
TCGA-ZF-AA52	1077	1	2.75911	2.56338	2.75866	2.53243	2.54322	2.52326	3.05656	2.60286	2.64496	2.8808	2.5209	2.50649	2.51376	8.26719	3.96754	2.58008	2.43801	2.66163	3.91079	2.62137	2.47778	3.26804	2.84613	2.75439	2.53452	2.39383	2.60207
TCGA-XF-A8HG	467	1	2.74253	2.56257	2.3605	2.42825	2.54322	2.54599	3.01193	2.62617	2.64496	2.76934	2.5389	2.50649	2.51376	2.6804	2.49742	2.38295	2.46277	2.64103	3.28583	2.60125	2.43423	3.17686	2.84613	2.61527	2.53452	2.43261	2.60207
TCGA-FD-A3B7	122	1	2.78279	2.59867	2.58964	2.42825	2.54978	3.30405	3.01193	2.69813	2.64496	2.76934	2.55023	4.24007	2.51376	8.90945	3.33233	3.60382	2.5035	2.87054	4.01632	2.68627	5.76758	3.19591	2.84613	2.83783	2.53452	3.20192	2.70603
TCGA-DK-A3IL	413	1	2.74253	2.5564	2.49118	2.42825	2.5722	2.51681	3.04693	2.63561	2.64496	2.76934	2.5306	2.618	2.60886	2.87282	2.49742	4.54924	3.44066	2.65719	3.40361	2.60125	2.44572	3.17686	3.08973	5.30817	2.53452	2.36968	2.64747
TCGA-E7-A6ME	731	0	9.9158	3.09655	2.3605	2.66258	6.39857	8.39885	3.01193	2.60766	2.64496	2.80531	2.5439	2.72661	5.53375	2.75486	2.49742	2.38295	2.66072	2.65081	9.52512	11.0927	2.48878	3.20604	2.86561	2.61527	2.60089	2.39237	2.60207
TCGA-GD-A2C5	812	0	2.78601	2.92115	2.3605	2.42825	2.54322	2.73763	3.01193	2.65812	2.66097	2.79464	13.2613	2.52054	2.51376	3.18204	2.51965	2.38295	2.44862	2.64103	3.58014	2.69313	2.5196	3.17686	2.84613	2.7884	2.53452	2.41731	2.60207
TCGA-DK-AA6X	467	0	2.85556	2.81995	2.44055	2.42825	2.54322	2.53537	3.1919	2.60512	2.64496	2.76934	2.61953	2.50649	2.68063	3.05338	2.52097	2.52497	2.40502	2.65559	3.6198	2.6297	2.73154	3.30406	2.84613	2.9262	2.53452	2.43659	2.60207
TCGA-UY-A9PD	542	0	2.74253	2.56517	2.49954	2.55771	2.54991	2.53075	3.01193	2.75396	2.64496	2.76934	2.60299	2.50649	2.51376	2.82511	2.49742	3.15768	2.76593	2.654	3.79341	2.62658	2.43423	3.17686	2.84613	2.83482	2.53452	2.45829	2.60207
TCGA-DK-A3IM	248	1	2.76074	2.6465	3.38273	6.17324	2.5695	5.60775	3.01193	6.11685	2.81045	5.48828	2.54198	7.02057	2.73795	4.09285	2.61314	6.4899	6.22142	8.64325	4.09643	2.60125	3.8109	3.19395	7.46413	8.44857	2.61189	2.84702	4.3503
TCGA-BT-A42F	864	0	3.019	2.57099	2.43974	4.74226	2.54322	2.53501	3.07378	2.74655	2.64496	2.76934	2.48441	3.1235	2.92988	3.59468	2.5436	4.54241	6.48357	5.27854	4.1882	2.61527	3.76165	3.44019	2.84613	3.03871	2.73659	2.40315	2.71966
TCGA-FD-A3SL	712	1	2.76758	2.5564	2.5272	2.42825	2.58715	2.60487	3.03754	2.91131	2.66341	2.76934	4.61094	2.50649	2.51376	3.02011	2.51018	2.38295	2.40502	2.64103	4.13433	2.60125	2.44545	3.2004	2.86181	2.8212	2.53452	2.40619	2.60207
TCGA-BT-A3PH	142	1	2.75191	2.56436	2.3605	3.09463	2.54624	2.59304	3.02472	2.6491	2.64496	2.79096	5.6028	2.71588	2.61618	3.126	2.51632	4.77851	5.66957	2.72067	3.57489	2.61265	3.4359	3.19435	2.88094	2.63177	2.56138	2.53794	2.94766
TCGA-FD-A3SQ	1423	1	2.77892	2.60231	2.44427	2.42825	2.55108	2.62272	3.01193	2.59732	2.7492	2.76934	2.50626	2.59741	2.51376	2.84936	2.5818	2.38295	2.42948	2.64103	4.00242	2.61614	2.51871	3.19962	2.86143	3.21822	2.53452	2.42247	2.60207
TCGA-ZF-A9RF	1949	0	2.74253	2.5564	2.3605	2.42825	2.54742	5.45186	3.02091	2.60172	2.64496	2.76934	2.48718	2.52333	2.51376	4.7145	2.52389	2.38295	2.40502	2.64103	5.01309	2.64899	5.19501	4.4306	2.91087	2.69449	2.55342	3.58853	2.60207
TCGA-DK-A1A3	665	1	2.75682	2.62198	2.41039	2.51922	2.54322	2.54511	3.01193	2.65348	2.64496	2.76934	2.86807	2.52479	2.51376	2.74916	2.49742	2.74325	2.43369	2.64103	3.63746	2.61876	2.55658	3.20371	2.84613	2.80479	2.53452	2.36968	2.60207
TCGA-BT-A2LA	522	0	8.39132	5.73863	2.61215	2.56427	7.03787	8.51336	3.06484	2.62324	4.37986	2.76934	2.47965	2.67447	6.67374	2.70169	2.54972	2.72627	2.40502	2.67349	11.3636	5.0329	3.16845	3.25727	7.12506	2.61527	2.53452	2.36968	2.69224
TCGA-PQ-A6FN	507	0	2.78794	2.6445	2.4643	5.44921	2.55799	2.80147	3.1797	3.38141	2.66723	3.00029	2.51662	5.52166	3.46239	4.22509	2.54321	7.17387	7.05928	4.50437	4.55835	2.65668	5.41746	3.26106	2.84613	6.10832	2.53452	2.55887	3.46299
TCGA-GD-A3OP	64	0	2.80471	2.59787	2.42285	2.42825	2.54322	2.50962	3.01193	4.11616	2.64496	2.81077	2.61471	2.50649	2.51376	3.17578	2.50657	2.38295	2.40502	2.64103	3.36368	2.6123	2.45015	3.21051	2.92363	2.63113	2.53452	2.36968	2.60207
TCGA-FD-A5BT	328	1	2.80423	2.89637	3.18342	2.42825	2.82031	2.60452	3.01193	2.60766	2.64496	2.94197	2.46451	2.50649	2.68195	3.62677	2.49742	2.43253	2.46687	2.64103	4.84544	2.60125	4.19012	3.34615	2.86561	2.7846	2.53452	3.57712	2.65679
TCGA-BL-A3JM	205	1	2.77682	2.57099	2.39067	2.42825	5.26837	5.2364	3.04116	2.85386	11.9331	13.0153	2.52323	2.50649	2.54605	3.458	2.50617	2.38295	2.48935	2.64103	11.2552	2.76303	2.44194	3.31752	2.8677	2.64556	2.53452	2.82424	2.60207
TCGA-E7-A85H	394	0	2.86125	2.5705	2.39949	2.42825	2.8035	2.55356	3.01193	4.70669	2.64496	2.76934	2.54025	2.57623	2.51376	3.39798	2.49742	2.38295	2.44933	2.64103	3.89006	2.73308	2.45391	3.23881	2.88753	2.62519	2.53452	2.40213	2.60207
TCGA-CU-A72E	413	1	2.74253	2.58561	2.4942	4.22566	2.54964	2.52932	3.04563	2.74796	2.64496	2.76934	2.56512	3.09529	2.90833	3.15932	2.72954	6.09717	4.70344	4.24661	3.74067	2.78663	2.47791	3.17686	2.84613	5.8333	3.46797	2.44098	2.70413
TCGA-FD-A3SN	887	0	2.74253	2.56176	2.40405	2.58303	2.54322	2.60435	3.02895	2.67032	2.64496	2.90863	2.54928	4.13101	2.88852	7.44846	2.51005	2.53484	2.9321	2.66433	4.73474	2.60125	3.90523	3.24607	2.84613	2.66964	2.73682	2.54284	2.7291
TCGA-GU-A762	232	1	2.74253	2.71483	2.3605	2.42825	2.54729	3.14973	3.01193	2.59732	2.64496	2.76934	2.76924	6.86719	2.51376	2.8959	2.51032	2.38295	2.40502	2.64889	4.31715	2.61684	6.35822	3.17686	2.862	2.64867	2.53452	2.54521	2.64653
TCGA-GV-A3QH	258	1	2.74253	2.62088	2.3605	2.48685	2.86857	2.669	3.39103	2.61849	2.65836	2.83198	2.90323	2.51823	2.61425	2.73544	2.49742	3.65037	2.45937	2.64681	10.2724	2.61248	2.43423	3.17686	2.84613	2.62342	2.79948	2.38298	2.60207
TCGA-FD-A6TF	69	1	2.8351	2.5763	2.59016	3.78018	2.56227	2.67887	3.02808	2.60907	2.64496	3.66693	3.61641	9.29606	2.60094	8.61141	2.49742	4.7289	5.56161	2.69197	6.21256	2.71404	5.79692	3.28511	2.86085	2.91433	2.53452	7.6913	4.64706
TCGA-XF-A9SJ	98	1	2.82382	2.65296	2.58437	2.4728	2.93086	2.61577	3.01193	2.60653	2.64496	3.52112	5.01733	2.68822	2.51376	3.56216	2.49742	2.46921	2.78692	5.57357	4.46787	2.61824	3.37475	3.25329	2.88056	2.7875	2.53452	2.69646	2.60207
TCGA-ZF-A9RL	2703	0	2.74253	2.7951	2.3605	2.4783	2.54322	4.17592	3.01193	2.72606	2.64496	2.76934	6.92664	2.50649	2.51376	2.71814	2.49742	2.38295	2.40502	2.64103	3.67919	2.60125	2.44801	3.17686	2.84613	3.63639	2.57913	2.52168	2.60207
TCGA-E7-A678	798	0	2.74253	2.5564	2.42238	2.42825	2.54322	2.49316	3.01193	2.61512	2.64496	2.76934	2.52556	2.50649	2.51376	3.06116	2.51552	2.38295	2.40502	2.64103	3.28976	2.60125	2.43423	3.17686	2.84613	2.61527	2.56032	2.36968	2.60207
TCGA-GD-A76B	224	0	2.84877	2.58848	2.43577	2.5644	2.55721	2.55233	3.01193	2.65785	2.64496	2.98304	2.61025	2.50649	3.19754	3.11341	2.50844	2.82455	2.87674	2.65464	4.152	2.60125	2.46311	3.21748	2.85971	2.62494	2.55036	2.36968	2.64043
TCGA-GV-A6ZA	691	0	2.7697	2.57357	2.45363	2.42825	2.552	2.54246	3.01193	2.59732	2.64496	2.86172	2.46451	2.71557	2.51376	2.97943	2.52481	2.50829	2.51063	2.65798	3.87207	2.60125	2.45832	3.2275	2.84613	2.66277	2.59264	2.38959	2.6498
TCGA-FD-A5C1	1792	0	2.80788	2.98871	3.08872	5.62901	2.55173	2.92507	3.40161	2.60611	2.66433	2.76934	2.57631	8.3459	2.94727	13.7327	2.72144	7.46379	5.67612	9.32858	4.17145	2.6495	5.852	3.20176	2.87925	5.99705	2.53452	4.53999	4.46408
TCGA-BT-A20X	251	1	2.76123	2.58784	6.04317	7.116	2.54624	2.79301	3.01193	5.83242	2.67225	5.95206	2.46451	5.25315	2.8315	3.48208	2.67562	7.43752	6.42338	6.55191	3.52844	2.60125	5.21704	3.31274	5.63201	4.19358	2.7824	3.3565	3.77277
TCGA-K4-A3WV	646	0	2.74253	2.58448	2.40716	3.87395	3.19234	2.65758	3.03927	2.61512	5.66773	2.97393	2.53292	3.20971	7.77903	3.37459	2.49742	8.96112	7.27465	2.77732	5.80045	5.12261	3.59259	3.20196	2.84613	5.62446	2.53452	2.5194	4.2473
TCGA-FD-A5C0	550	1	2.75519	2.94428	2.3605	3.33534	2.56744	2.56128	3.02061	2.73331	2.64496	2.76934	2.50763	2.65905	2.60636	2.97206	2.51018	3.37396	3.63701	2.86146	3.814	2.60125	2.54236	3.26954	2.84613	4.2539	2.53452	2.49408	2.88237
TCGA-DK-A3IU	706	1	2.9022	2.65725	2.3605	4.51586	2.57771	2.61509	3.01193	4.1474	2.64496	3.28971	2.76391	3.19514	2.55052	3.17977	2.51725	4.24228	4.53228	4.21825	4.41482	2.61335	4.36828	3.31935	2.87054	7.72129	2.53452	2.66917	3.79697
TCGA-UY-A78K	536	1	2.8992	2.59549	2.40129	2.42825	5.46578	2.51448	3.05139	2.9319	2.64496	2.76934	2.5045	2.52139	2.55742	3.14927	2.52097	3.44192	2.40502	2.65559	5.27304	2.61562	2.44464	3.17686	2.86066	2.67611	2.60089	2.36968	2.60207
TCGA-DK-A1AE	491	0	2.90505	2.57823	2.38643	4.0187	2.54322	2.67378	3.02706	2.82848	2.64496	2.76934	2.48994	2.51592	2.8837	3.10573	9.06396	5.77226	2.98015	2.69555	4.74121	2.63713	2.47317	3.17686	2.90994	2.69796	2.64798	2.36968	3.58081
TCGA-LT-A8JT	641	0	2.74253	2.56598	2.40021	2.50076	2.54322	2.49316	3.01973	2.60865	2.64496	2.76934	2.93556	2.50649	2.51376	2.72159	2.50898	2.45429	2.40502	2.65511	3.56781	2.60125	2.43423	3.17686	2.86028	2.67453	2.61482	2.40271	2.60207
TCGA-BT-A20O	370	1	2.87547	2.5564	2.46464	2.4775	2.55304	2.62846	3.01193	2.60243	2.64496	2.76934	2.51681	2.50649	2.51376	3.04157	8.36791	2.47802	2.40502	2.64103	4.92369	2.77996	2.44787	3.31568	2.84613	2.68158	7.59848	2.36968	2.60207
TCGA-K4-A4AB	76	0	3.11615	2.57341	2.61852	2.59429	2.59854	2.70299	3.1014	2.82848	2.70325	2.76934	2.48777	2.60639	3.06199	2.92214	2.65271	2.84979	2.85638	2.64103	3.96183	3.4509	5.67991	3.17686	2.84613	2.6738	4.33711	2.40865	2.73836
TCGA-FD-A43U	636	0	2.90774	2.6226	2.61569	2.47119	2.54322	3.05553	3.04794	2.64526	2.7763	2.76934	3.09189	2.50649	2.51376	3.32057	2.52428	2.72001	4.03357	2.82904	3.70044	2.71206	2.46934	3.75762	2.84613	3.09325	2.53452	2.38915	2.64864
TCGA-FD-A6TE	376	0	2.75191	2.78424	2.3605	2.42825	2.54322	2.51016	3.02457	2.63713	2.65867	2.76934	3.29659	2.50649	2.54865	2.86222	2.49742	2.60306	2.44219	5.9243	3.5836	2.60125	2.60581	3.21167	2.84613	2.67197	2.83689	2.36968	2.60207
TCGA-XF-A9SV	388	1	2.74253	2.67294	2.3605	2.51061	2.54322	2.49316	3.01193	2.66478	2.64496	2.76934	7.6391	2.50649	2.609	2.96652	2.57443	2.54009	2.45642	2.64103	3.6549	2.60125	2.58713	3.17686	2.84613	2.61527	2.53452	2.44395	2.60207
TCGA-GD-A6C6	67	0	2.74253	2.5755	2.41313	2.47696	2.58651	2.54793	3.06299	2.80779	3.27679	2.76934	2.46451	2.56363	2.51376	2.903	2.49742	2.38295	2.40502	2.65049	3.95019	2.60125	2.46098	3.17686	2.84613	2.62861	2.53452	2.36968	2.60207
TCGA-KQ-A41N	1604	0	2.74253	2.5684	2.54701	2.42825	2.54781	2.51896	3.01193	2.71066	2.64496	2.76934	5.31802	2.50649	2.51376	2.93377	2.49742	2.42791	2.46113	2.64103	3.40024	3.24959	2.73883	3.563	2.88132	2.64018	2.59509	2.45072	2.60207
TCGA-4Z-AA7W	840	0	2.77456	2.57662	2.3605	2.47991	2.54322	2.49316	3.02296	2.66532	2.69159	2.76934	2.49211	2.52709	3.02421	5.65925	2.57698	3.50817	5.05073	6.7212	4.11056	2.60125	2.6945	3.20682	5.95701	2.72485	2.53452	2.6292	2.60207
TCGA-CF-A9FH	-64	0	2.74253	2.58385	2.3605	2.42825	2.54322	2.66504	3.0342	2.59732	2.64496	2.76934	2.60131	2.50649	2.51376	2.72	2.49742	2.38295	2.40502	2.64103	3.28787	2.60125	2.43423	3.2074	2.84613	2.61527	2.5582	2.5074	2.60207
TCGA-KQ-A41Q	361	0	2.74253	2.58561	2.3605	2.4732	2.54768	3.25501	3.04967	2.61119	2.64496	2.76934	2.77661	2.54186	2.56571	4.23918	2.70742	2.55117	2.61235	2.67554	3.71825	2.60125	2.43423	3.17686	2.88075	2.71082	2.59406	2.4101	2.82847
TCGA-E7-A3X6	904	1	2.74253	2.57179	2.3605	2.5055	2.54322	2.49316	3.01193	2.72852	2.68029	2.76934	2.46451	2.50649	2.60303	3.23588	2.63819	2.5985	2.70841	2.75801	3.63297	2.82501	2.58762	3.17686	2.84613	4.37759	3.60915	2.38739	2.64466
TCGA-XF-A9SL	2020	1	2.87654	2.56808	2.40884	2.42825	2.5611	2.59235	3.01193	2.60201	2.64496	2.83287	2.46451	2.57612	2.51376	2.92922	2.55283	2.38295	2.40502	2.64969	4.73212	2.60125	2.55285	3.25367	2.89765	2.71047	2.55462	2.39003	2.60207
TCGA-4Z-AA81	1270	1	2.77375	2.5564	7.36256	2.52726	2.54322	3.80674	3.01193	2.60257	2.64496	6.98813	2.51798	5.51239	2.51376	3.00435	2.51326	4.15886	3.1626	2.64103	3.80605	2.60125	5.17152	3.17686	2.84613	2.65636	2.53452	2.36968	2.80753
TCGA-DK-A1AB	508	1	2.74253	2.62401	2.3605	2.93639	2.54847	2.5375	3.01193	3.14811	3.49876	2.91431	2.52012	2.59752	2.66071	3.52038	2.84015	3.58062	3.21083	3.02821	3.72529	2.6212	3.52723	3.20721	3.44667	7.10435	2.53452	2.53913	2.9534
TCGA-XF-A9T0	799	0	2.87776	2.5564	2.41467	2.86292	2.55825	2.65725	3.01193	2.94142	2.64496	2.80531	2.49132	2.50649	2.51376	3.27597	3.06066	3.03593	2.82822	2.65081	3.42986	2.90008	2.46178	3.20604	2.90399	3.32928	2.53452	2.43688	2.70859
TCGA-GC-A3RC	484	0	2.75486	3.20383	3.99128	6.34747	2.54322	2.53785	3.01193	8.38283	2.66311	2.76934	2.48579	8.09689	2.6901	3.6933	2.5347	8.80349	5.28155	2.68667	4.91773	2.60125	3.90954	3.17686	2.87679	9.83319	2.56996	2.63492	7.02383
TCGA-XF-AAN8	118	1	2.76287	2.59056	2.9755	2.42825	2.54322	2.49316	3.02589	2.59732	2.70385	2.81621	2.46451	2.50649	2.51376	2.77694	2.49742	2.38295	2.40502	2.69119	4.83081	2.60125	2.4523	3.28865	2.99369	3.10592	2.59264	2.64248	2.60207
TCGA-XF-A8HF	2954	1	2.78279	2.57357	2.3605	2.59491	2.54322	2.61322	3.01193	4.08735	2.64496	2.76934	2.46451	2.50649	2.61287	2.9642	2.49742	3.2151	4.27141	4.35657	4.29419	2.6824	2.47	3.20215	2.97727	4.70659	2.53452	2.40894	2.60207
TCGA-E5-A2PC	1326	0	2.74253	2.5564	2.39031	2.50917	2.54322	2.49316	3.01193	2.67692	2.64496	2.76934	2.47905	2.50649	2.5768	3.23022	2.53154	2.38295	2.51973	2.64633	3.30895	2.77965	2.45671	3.17686	2.84613	2.64506	7.72984	2.3821	2.60207
TCGA-ZF-A9R2	642	0	2.74253	2.69103	2.41527	2.42825	2.54322	2.76177	3.01193	2.78867	2.66799	2.76934	2.51837	2.5266	2.51376	2.73728	2.54478	2.61487	2.43657	2.64103	3.91203	2.6205	2.48944	3.17686	2.84613	2.77348	3.17939	2.41529	2.60207
TCGA-E5-A4U1	1181	0	2.74253	5.28333	3.0235	2.42825	2.68929	2.89764	3.25494	2.70606	3.41586	2.76934	3.21309	2.50649	2.57112	3.46541	2.49742	2.38295	2.43585	2.65065	3.85059	3.00597	2.43423	3.20565	2.84613	5.73011	2.53452	2.41428	2.60207
TCGA-BT-A0S7	200	1	2.74253	2.56484	2.42979	2.72329	2.57528	2.49316	3.01193	3.33633	3.41934	2.76934	2.46451	2.50649	3.59725	2.8208	2.49742	8.14413	3.89063	3.58909	3.69063	2.72047	2.57041	3.25101	2.9681	6.84133	2.53452	2.36968	3.33376
TCGA-ZF-A9RM	1455	0	2.76758	2.58288	2.3605	2.42825	2.57938	2.49316	3.7236	3.67199	2.64496	2.82704	3.80958	2.50649	2.51376	2.92076	2.49742	2.42291	2.4302	2.64103	3.38603	2.60125	2.44545	3.17686	2.98335	2.63742	2.57074	2.42419	2.60207
TCGA-UY-A9PB	899	0	2.80693	3.04864	7.09037	2.42825	2.54847	3.12114	3.05613	2.60823	2.64496	6.08865	2.52032	5.82444	2.51376	5.37526	2.68387	2.53216	2.50054	2.78733	6.71135	2.79153	3.60279	3.29609	2.86656	2.61527	2.53452	6.12622	2.6591
TCGA-XF-A9SY	640	0	2.75928	2.62588	2.57813	2.48205	2.56472	4.4874	3.01193	2.65744	2.99648	2.88224	2.52168	6.85072	2.51376	5.28987	2.67325	2.6717	2.47107	2.64103	4.47016	2.64195	3.63429	3.26917	2.92842	2.63013	8.20548	2.75739	2.66049
TCGA-E7-A7DU	28	0	2.74253	2.60373	2.43857	2.42825	2.54322	2.57471	3.01193	2.671	2.64496	2.76934	2.46451	2.50649	2.51376	2.76158	2.49742	2.45417	2.45016	2.64103	3.34883	2.62901	2.43423	3.21902	2.84613	2.61527	2.56719	2.40271	2.60207
TCGA-XF-AAMJ	1670	1	2.74253	2.63398	2.3605	2.42825	2.54322	2.56076	3.02472	2.68804	2.89893	2.85437	2.49664	2.50649	2.51376	3.2545	2.53509	2.38295	2.40502	2.64103	3.86176	2.60125	2.51539	3.34579	2.84613	2.64817	2.53452	2.39704	2.60207

## Sheet: geo.expTime
id	futime	fustat	INSM1	COL2A1	SPINK6	SPRR2E	DPYSL5	TAGLN3	CYP2B6	DSG1	FGF19	C6orf15	SLC10A1	KLK5	SPRR2F	KRT81	SOST	SPRR2A	SPRR2D	S100A7A	TUBB2B	ASCL1	SERPINB7	MYBPH	ZFP42	KRT1	MAGEB2	KRT34	SPRR2G
GSM1173901	705	1	2.7227	3.28379	2.46624	4.80264	2.91412	2.19743	2.25974	3.32151	2.52862	3.36948	2.56379	2.79935	2.40146	3.37913	2.52298	5.90004	5.7992	6.95488	2.47075	2.67629	2.46113	3.73101	4.30808	2.00393	2.77751	2.62025	3.10954
GSM1173902	726	1	3.26462	3.02415	2.47507	1.85139	3.25107	2.43266	3.6517	5.12605	3.33527	1.83529	2.47588	2.48954	3.18169	2.19191	2.95464	2.79011	5.21026	2.18305	3.17705	2.84554	2.4724	3.76103	3.77228	2.65743	2.96177	2.48192	2.61815
GSM1173903	5400	1	2.46745	2.81732	2.67326	2.01281	3.39771	2.18467	3.07649	3.92925	3.13112	2.03228	2.63835	2.693	2.78887	1.38152	2.68145	4.59292	1.89407	2.39089	4.7259	2.78486	2.48959	4.39409	3.1432	5.4089	3.09705	2.50579	3.60545
GSM1173904	3177	1	2.06589	3.68178	2.33162	1.96005	2.8604	2.49447	2.0664	2.48887	2.70762	1.69355	2.38198	2.39682	2.50697	2.3702	2.40119	2.34424	2.04303	2.17388	4.02838	2.7174	2.32345	2.56458	2.73978	1.67734	2.7064	2.27944	2.67197
GSM1173905	465	1	2.63489	2.92752	2.72968	4.24905	2.64262	4.22547	3.21877	2.19606	2.66557	6.39753	1.98323	7.54388	2.6076	8.98414	2.86819	5.51118	3.34114	4.67068	4.08618	2.4589	5.23513	4.37845	2.96777	1.68519	2.53211	2.31964	2.60537
GSM1173906	3753	1	2.30719	3.52404	2.72141	2.14994	3.21685	2.21975	1.91609	2.51078	3.24966	3.39443	2.63812	2.45855	2.4343	1.67671	2.48348	2.80308	2.4894	2.08631	3.73081	2.49683	2.72149	2.8424	2.65164	4.08294	2.87553	2.19129	3.16275
GSM1173907	2187	1	2.27774	2.40294	2.33393	2.05077	2.74525	2.68503	3.22566	3.31092	2.64208	1.51471	2.48129	8.95018	2.60093	3.23935	2.74474	5.69474	3.92787	3.07981	4.11791	2.44491	4.10501	4.49943	2.85595	3.33045	2.43476	2.50579	2.84501
GSM1173908	1389	1	2.10831	2.64676	2.05223	1.9731	2.95379	2.99868	2.90331	3.14966	2.76834	3.44519	2.445	2.09514	2.52058	5.78449	3.0933	2.505	2.22428	5.69402	3.43136	2.07166	4.07599	4.36728	2.70053	1.96077	2.69494	2.72615	2.71646
GSM1173909	1689	1	2.91989	3.05057	2.93584	4.97855	2.95476	2.59325	2.3357	5.64141	2.88553	1.47026	3.55557	2.07647	2.34111	8.37993	3.39566	3.87187	3.76668	3.26193	4.03068	2.45722	5.14812	4.35697	3.62593	7.8611	2.51635	2.63202	2.66029
GSM1173910	1884	1	2.92032	2.53395	2.31815	1.98997	2.96904	2.17324	3.45359	3.10943	2.60809	1.5006	2.34948	2.21121	2.7025	4.63914	4.15963	2.43386	2.4654	2.24047	2.40228	2.51023	3.64575	3.23258	3.16157	3.40676	2.59221	2.47292	3.07333
GSM1173911	171	1	2.48487	2.51815	2.16452	4.2718	2.9587	2.88356	2.20086	5.24243	2.66525	3.72799	3.65639	7.54444	2.73351	1.30304	2.65429	5.6273	2.42157	6.94135	3.55456	2.63788	5.96462	1.60624	3.23936	7.56696	2.80118	2.60334	3.18857
GSM1173912	387	1	2.17679	2.31114	3.09935	1.92808	2.5261	3.58639	2.06674	2.65403	2.69776	2.76706	3.64618	2.20143	2.46393	0.839884	2.21482	1.75457	2.25227	2.23232	3.29015	2.339	2.12254	3.71944	2.84576	1.72445	2.64521	2.27565	2.7964
GSM1173913	957	1	2.32639	2.79757	2.45156	2.05591	2.76448	2.61363	2.54497	2.28221	3.02774	2.91442	2.54248	2.5422	2.54977	1.22794	2.25356	2.17322	2.59055	4.30011	4.64813	2.46496	2.44063	3.32998	2.50138	2.78206	3.00443	2.44971	3.31071
GSM1173914	2064	1	2.18707	2.12286	2.30538	5.56208	2.77688	1.88312	3.29012	4.3955	2.69776	3.94532	4.68716	4.19617	3.773	4.56604	3.95827	7.57795	6.85736	4.73112	2.20837	3.42565	4.69504	3.52927	2.99241	7.83741	2.64311	2.60822	4.29628
GSM1173915	2376	1	2.04613	2.51921	2.57176	2.305	2.7808	1.82655	3.12412	2.04376	2.56267	3.13307	2.33068	3.86121	2.66772	8.40647	2.98461	2.21049	2.51792	2.32069	3.07717	2.24172	2.00014	3.73983	2.39779	1.79412	2.61643	3.80174	3.01857
GSM1173916	147	1	2.1216	3.66247	2.98399	1.96545	2.59328	6.87785	3.08088	4.47651	2.79904	2.9398	2.36885	7.68258	2.7616	4.5697	2.53111	3.62277	3.29425	4.98477	2.39942	2.49885	5.46406	2.94437	2.08814	8.28806	2.38845	2.48338	2.79705
GSM1173917	759	1	3.39396	2.50711	2.6088	1.85139	2.99438	3.4339	3.39911	2.56069	2.97121	1.69132	2.42028	2.70631	3.93887	6.41848	3.75434	6.10202	4.20688	4.76565	4.444	2.72054	6.36088	3.40673	3.62384	2.79444	2.5032	2.64618	3.1146
GSM1173918	2079	1	2.72999	2.17743	3.08559	7.84469	2.66238	2.89845	2.74547	2.79436	3.00739	6.62093	2.33178	1.98869	3.76074	4.81044	2.37857	6.97057	5.5739	2.02679	4.15932	3.88925	2.33157	2.49698	2.62959	2.89687	2.01563	2.37588	2.51315
GSM1173919	516	1	2.87865	2.66803	2.26702	2.22704	2.61656	3.53902	1.95605	2.21629	3.14537	2.55846	2.32662	2.06634	2.56148	4.88156	2.5568	1.75708	2.77273	2.23325	6.66335	3.05016	2.75873	4.30387	2.84384	1.51182	2.38346	3.24863	2.8887
GSM1173920	1545	1	3.25778	2.54126	3.31921	2.17463	2.61353	2.06176	1.8519	4.37915	2.18347	5.09184	3.49882	2.52852	2.48593	3.58466	2.62391	1.41566	2.18521	3.29279	3.18474	2.59857	4.10186	3.10451	2.88146	1.98016	2.21024	2.29027	2.75035
GSM1173921	2466	1	2.88775	2.77951	3.65301	2.44961	3.30782	2.3054	2.98924	3.50232	3.26089	1.5273	2.29561	2.43336	2.55715	1.33946	2.59294	2.07433	2.45856	2.15098	4.06777	2.58718	2.14443	2.15163	2.59572	1.60126	2.61029	3.01301	3.32056
GSM1173922	2142	1	3.27565	2.3703	2.38593	1.92007	2.89972	2.70408	2.5522	4.10756	2.74265	4.07927	2.35804	2.62658	2.41372	5.15266	2.59617	2.07269	2.59599	4.35612	2.15535	2.65685	2.63041	2.31345	3.33411	3.13834	3.36311	2.30362	2.75475
GSM1173923	507	1	3.10005	4.35379	2.1105	2.07484	3.06486	2.41328	3.63518	6.77658	3.05702	1.39957	2.99592	2.66737	2.32577	3.7623	3.19129	1.85749	2.89251	2.33494	3.13346	2.38475	2.17579	1.46445	5.97438	4.15576	3.55855	2.4305	3.46889
GSM1173924	1566	1	2.73768	2.26825	2.29738	1.54186	2.71692	2.14995	3.28293	3.75969	2.68765	3.90278	2.59907	2.04985	2.62516	3.56214	2.48192	1.85231	2.59599	1.94363	2.10405	2.57797	3.81748	2.87659	3.08655	1.47668	2.59364	2.54201	2.61705
GSM1173925	1995	1	2.52031	2.40384	2.72818	6.49122	2.7705	3.08421	2.22929	5.39475	2.66905	5.36874	2.31505	5.3514	3.06864	1.3859	2.28733	9.20566	9.08962	4.35031	5.26086	3.00286	3.01331	3.66062	2.75982	4.8222	4.45697	3.22027	5.08623
GSM1173926	1170	1	4.81602	3.57361	2.5098	2.24451	3.02369	2.73899	5.54094	3.17063	2.57242	1.89085	2.52373	2.52366	3.02281	2.50469	2.97846	3.20413	2.91873	2.21756	5.57932	2.34446	3.41626	4.79763	3.62663	3.20102	3.61784	2.86291	2.71399
GSM1173927	957	1	2.35317	2.18562	2.18164	2.12223	2.44528	2.33911	2.46636	2.03706	2.81551	5.39884	2.42994	2.25387	2.49984	2.11946	2.33516	2.07946	2.53714	6.71803	5.68484	2.55256	2.4522	4.57646	2.86131	3.83577	2.63593	2.99023	2.4502
GSM1173928	861	1	2.19189	2.20698	2.47037	1.71121	2.9563	2.24175	2.69236	2.44607	2.81995	3.88106	2.13219	2.17475	2.02515	1.06886	2.41014	2.71834	2.77552	2.18544	4.25179	2.53646	2.49583	3.69722	2.68234	2.89134	2.42701	2.2618	2.89087
GSM1173929	750	1	2.49706	2.68141	4.24995	8.01587	2.8239	3.04693	2.9302	5.37851	2.3266	7.67841	2.34296	5.77792	2.68009	4.51934	2.74879	6.55713	6.44321	4.99674	2.45779	2.33889	5.32181	3.88197	3.52737	4.93741	2.85268	2.63229	4.87567
GSM1173930	954	1	2.73392	2.371	2.50523	2.58986	2.9293	2.17862	3.5094	2.5275	2.73573	1.58223	2.33594	2.40569	2.38096	4.58682	2.57246	2.44282	1.94404	1.96363	3.59905	2.7972	2.96714	4.42851	3.29897	3.3376	2.64742	2.53811	3.16134
GSM1173931	165	1	3.01927	2.53057	2.67124	1.92175	2.91313	2.7244	2.03726	2.86802	2.67254	1.76971	3.53059	2.69061	2.50833	3.87086	3.97451	2.47469	2.64005	2.08036	1.82791	2.19072	2.28548	3.70728	3.51816	1.8619	2.42005	2.41315	2.74972
GSM1173932	1719	1	2.28681	2.26803	2.64015	1.64982	2.73215	3.2469	2.14939	2.39955	1.66436	6.15624	2.61951	2.41132	2.50169	3.65896	2.36502	1.84091	1.99975	2.2769	7.13159	2.80419	2.43549	4.4342	2.34236	2.71461	2.51164	2.47178	3.10728
GSM1173933	1755	1	2.80099	2.5852	2.36192	2.12549	2.75708	2.12929	1.88152	2.39697	2.77454	3.21261	2.53293	2.20785	2.56743	3.26551	2.55526	3.24985	3.28079	1.78441	5.69603	2.71458	2.23698	4.67142	2.70973	3.87619	2.10176	2.40892	2.6319
GSM1173934	1020	1	2.15148	2.74114	2.56669	2.01892	2.76538	3.17902	2.02314	7.77208	2.52676	4.61631	2.42394	5.3514	2.4808	0.973137	2.43713	2.2512	2.15565	3.92934	7.27648	2.36959	8.73269	3.48465	3.58788	3.52271	5.35901	2.37626	2.87719
GSM1173935	1386	1	3.16994	3.61322	2.38545	1.9266	3.06171	2.08293	3.22649	3.13225	2.56977	1.55103	2.52931	2.10656	2.55304	3.42226	2.40481	2.33279	2.59012	2.33093	3.74946	2.52029	2.11139	2.77882	3.20184	4.17831	2.79114	2.34223	2.73398
GSM1173936	1410	1	3.85578	2.75159	2.562	2.01688	3.38778	2.08084	3.17507	2.81631	2.81714	1.69519	2.42352	3.80863	2.54043	1.41826	3.07369	2.56311	2.00497	2.25792	3.98612	2.79855	2.43872	3.87908	2.59989	2.73023	2.81315	2.81717	3.48345
GSM1173937	1125	1	2.98032	2.52228	2.35112	1.76837	2.97604	2.85713	3.01127	2.54246	2.62203	2.77577	3.39935	2.53456	2.5179	3.2824	3.08495	4.2894	2.76771	3.15456	6.12704	2.60523	2.5428	3.01225	3.10313	1.71182	2.61967	2.21992	4.16008
GSM1173938	117	1	3.24156	2.50053	2.48951	2.38448	2.73816	2.15588	2.49261	2.30829	2.87206	1.54723	2.65675	2.26345	2.64884	1.31511	2.58721	2.24314	2.4938	3.1273	4.61977	2.40922	2.8953	3.49268	2.47014	3.26389	2.64311	2.36433	2.96658
GSM1173939	1143	1	2.54888	2.59632	2.70429	2.0328	2.75109	2.01364	3.31186	2.33731	2.48959	3.72101	2.21692	2.45516	2.69539	2.6104	2.99798	2.19641	2.52698	1.8905	6.16495	3.90373	2.37236	4.5736	2.80423	3.42779	2.8489	2.40093	2.71962
GSM1173940	4059	1	3.03566	2.43735	2.30919	2.33985	2.87506	2.86043	3.04657	3.08432	2.80989	1.4507	2.37314	2.15333	2.67674	1.34197	2.2591	2.53405	2.42533	2.00129	4.94034	3.6382	2.30304	2.81063	3.27132	3.18416	2.69885	2.69691	2.91236
GSM1173941	1326	1	2.22579	2.5133	2.61931	1.95063	3.05918	3.28615	3.58564	4.7756	2.86465	1.70142	2.33388	2.45555	2.4921	3.01992	2.54389	2.80496	2.34385	3.04751	2.21207	2.60352	2.60383	1.55125	3.03479	6.92111	2.98596	2.57443	3.0005
GSM1173942	1596	1	3.16409	2.58821	3.59333	1.80564	2.93022	2.68172	3.70528	2.25459	2.36397	4.80599	2.27837	2.60329	2.43246	1.19012	2.53783	4.10603	2.62643	2.12436	5.97967	3.37184	2.28771	4.73766	3.55483	1.28072	2.61893	2.46673	2.52172
GSM1173943	222	1	2.69552	3.36317	2.57498	5.42022	3.33884	5.06615	1.41614	5.34568	2.97161	7.03679	2.34118	7.07905	2.82998	1.61866	2.37765	5.99651	5.06397	6.99133	4.72804	2.47835	5.91359	4.49635	3.11993	1.66912	2.82332	2.41116	6.27804
GSM1173944	144	1	2.81906	2.38005	2.10619	1.99343	2.75443	2.51447	2.63259	2.36364	3.92986	2.82485	2.2854	2.63088	2.70057	4.061	2.27672	2.2005	2.38196	2.29185	3.88147	3.18943	5.04401	4.0384	2.95978	1.38133	2.57666	2.52704	2.77811
GSM1173945	288	1	2.68798	2.64166	2.35497	2.10643	2.77688	2.01767	2.8334	4.28588	3.07131	5.40709	2.25203	2.44733	2.70625	4.16372	2.01386	2.4003	2.35461	3.2945	7.50127	2.52952	2.70403	2.87954	2.46691	3.32356	3.59247	2.57388	2.86572
GSM1173946	1851	1	2.80816	3.02457	2.51924	2.08232	3.16739	2.00391	1.92008	2.35826	2.56749	1.85366	2.29638	2.6112	2.63912	3.42923	2.57991	2.2649	2.32048	4.08675	3.41347	2.4991	3.31039	4.0046	2.82304	1.58386	2.55678	2.31296	3.33213
GSM1173947	1023	1	2.59239	2.42531	2.49883	3.37048	2.56678	2.568	3.15213	2.75031	3.23768	4.67579	2.33551	2.12977	2.59172	3.33862	2.49542	2.16824	2.36464	2.02337	4.88936	2.29117	2.20279	3.62533	2.5886	3.82469	2.3726	2.51594	2.49163
GSM1173948	798	1	2.63232	3.07386	2.36192	1.71564	2.41455	2.82099	2.51607	2.66973	2.55985	2.32987	2.21656	2.2415	2.41585	3.54431	2.22655	2.78397	1.8847	1.82292	6.15196	2.80002	2.01249	3.85731	2.81064	6.11175	2.21566	2.20655	2.52903
GSM1173949	1305	1	2.62806	2.31518	2.51122	4.13093	2.96563	2.14733	2.2224	3.82667	3.15785	2.01954	2.27785	3.75234	2.60555	4.17078	2.288	7.97276	6.41144	2.23668	3.85116	4.7477	3.81851	4.04324	3.25195	1.67551	2.69959	2.35907	2.65782
GSM1173950	807	1	2.64575	2.26239	2.57009	8.12045	2.63857	3.87554	3.21689	3.51599	2.62037	6.86221	2.3184	4.63923	2.61057	3.98339	2.79731	6.77697	6.22347	5.38143	4.42579	5.43857	3.30011	2.38574	2.99395	6.26368	2.79155	3.001	2.92605
GSM1173951	780	1	4.37296	2.50308	2.56669	1.9492	3.08089	3.79202	2.65006	3.38177	2.58675	3.42243	2.445	2.62421	2.75348	3.4549	2.20718	2.34339	2.62163	1.91178	4.15429	2.49608	2.11202	3.82022	3.46803	3.55878	2.65057	2.39794	3.15082
GSM1173952	1242	1	2.58395	2.49555	4.26736	2.25514	2.95186	2.61064	3.01827	2.36829	3.0207	3.96315	2.21656	2.45384	2.40042	8.04823	2.32535	2.20985	2.19485	2.00298	6.1886	2.36866	2.89907	4.53424	3.2328	4.13461	3.21211	2.37626	2.51373
GSM1173953	684	1	2.60925	2.12925	3.23761	1.84938	2.53752	2.29393	3.58604	2.44639	2.59262	2.60917	2.2603	2.78613	2.37183	6.14135	2.1329	2.91149	2.43707	2.03211	6.59073	3.29515	1.93857	3.84034	2.75866	4.33997	2.45331	2.34672	2.26376
GSM1173954	1395	1	2.8065	2.73398	2.8169	1.87675	2.47165	2.69588	3.51206	3.17625	2.4779	2.70189	2.25565	2.40922	2.9304	3.57082	2.45968	2.16565	2.79233	2.39728	3.007	3.48032	2.19419	1.72708	2.93842	1.77482	2.5982	2.39595	3.7744
GSM1173955	1311	1	2.86412	3.58373	2.44191	4.25665	2.65095	3.05305	3.32819	2.28053	2.56915	2.46792	1.82997	2.50014	2.58909	4.02271	2.54133	2.95712	2.08171	2.16445	4.33052	2.44865	3.37173	3.00297	2.70129	1.19259	2.71024	2.50852	3.17454
GSM1173956	624	1	3.65031	2.57864	2.50889	2.07161	3.3593	5.47138	2.71705	2.88087	3.01599	2.02402	2.33959	2.66737	2.89816	1.32629	2.4006	2.28636	2.78679	1.90343	4.62619	2.73305	2.92414	3.39623	2.61463	4.95108	2.76731	4.00362	3.3928
GSM1173957	960	1	2.89335	3.609	2.54153	8.63049	3.21143	2.20574	3.42715	2.69969	5.28764	6.03967	2.43592	2.57807	4.91286	4.56375	2.35257	9.48948	7.42049	1.9392	4.51339	2.4978	6.14453	2.95218	2.54899	4.15895	2.73596	3.91296	4.82972
GSM1173968	459	1	2.6227	2.81301	2.39479	2.03568	2.89552	3.07485	3.63859	2.6867	2.58349	3.78916	5.45357	2.42369	2.30911	3.22559	2.44915	2.74727	3.03722	2.61382	5.86577	2.76501	2.72086	5.30099	2.95219	7.76766	2.72069	2.60638	2.90052
GSM1173969	1062	1	3.2956	2.82896	3.53955	3.55989	2.55661	1.79841	2.75122	1.94199	2.22111	1.55819	2.33505	2.56888	2.55743	1.52499	2.67459	3.15733	2.02449	1.92705	3.313	2.36324	2.19808	3.75405	2.8768	3.14947	2.22924	2.21873	2.70296
GSM1173970	963	1	3.10526	2.86527	2.87588	2.09493	3.04826	2.67095	3.62966	4.41803	2.58547	1.80168	5.14837	2.5449	3.74112	2.01331	3.26865	5.82442	5.85096	2.47796	3.68004	3.62984	3.64633	1.65227	2.57497	5.4214	3.22788	2.73342	4.30989
GSM1173971	822	1	3.41399	2.85801	3.04292	5.60429	2.97802	2.59603	4.39586	2.74396	3.15339	2.03591	2.77128	11.4472	2.84202	1.78983	4.21206	2.72446	6.58942	6.66883	1.6202	2.37619	5.04316	2.77572	2.71737	2.3468	5.36461	2.60822	3.63407
GSM1173972	1620	1	8.12918	2.57292	2.65225	1.88887	2.77482	5.35808	3.25016	1.95771	2.74038	2.93273	2.26465	2.39384	2.52003	7.34075	2.61517	2.66067	3.62015	3.55085	7.41176	4.09058	2.97668	3.5296	2.84119	1.5475	3.85973	2.42544	2.94782
GSM1173973	285	1	2.87663	2.42753	2.05951	1.85836	2.60433	2.55756	3.63432	2.21492	2.36807	2.62226	2.26298	2.35438	2.53957	1.26377	2.39663	3.33938	2.67119	2.10648	5.24555	2.03545	2.30227	2.44874	2.65754	3.68082	2.73401	1.80086	3.02589
GSM1173974	1425	1	2.08141	2.318	3.01974	1.81895	2.72912	2.24532	2.94646	3.09509	2.79594	1.7224	3.61296	2.57713	2.75585	1.48443	2.77571	2.19291	2.4947	2.13439	2.67744	2.57136	2.31225	3.26179	2.42463	3.19144	2.48783	2.67661	3.15835
GSM1173975	1305	1	2.62445	2.42679	2.35605	1.66237	2.50485	2.41532	2.51213	2.26718	2.74885	2.55071	2.41663	2.17952	2.35837	2.56414	2.2018	2.10056	2.12084	2.02928	4.97945	2.07332	2.2306	3.05184	2.66754	2.50807	2.36649	2.64128	2.46897
GSM1173976	1206	1	2.88075	2.27463	2.19224	1.96144	2.60208	1.99432	3.52842	2.12783	2.59164	3.22118	2.37293	2.91743	2.69507	2.20702	3.57739	2.24314	2.74193	2.19777	4.23084	2.33975	3.80338	4.90275	2.80989	7.20941	2.61162	2.56887	2.40174
GSM1173977	1185	1	2.88818	2.32865	2.66545	1.81895	2.4199	2.91514	3.29295	2.0888	2.66201	2.11006	2.13406	2.23637	2.50971	3.25798	2.37	2.04286	2.34563	1.76868	2.41059	2.68616	1.90342	2.67368	2.3766	1.21868	2.26265	2.20259	2.94254
GSM1173978	1161	1	2.7451	3.2184	2.83452	5.60152	2.36727	3.11189	3.41201	5.91666	2.59807	2.83495	2.24568	2.11456	3.0472	4.50113	3.21151	4.40568	5.33563	5.80201	5.26194	2.30463	5.26713	4.18053	2.6203	5.28921	2.14686	2.41315	1.95096
GSM1173979	372	1	3.024	2.85834	2.34031	3.22559	2.42924	2.60995	2.8087	2.96776	2.93039	1.45491	2.06723	2.1208	3.12771	4.82463	2.41929	2.32293	2.98623	2.00062	4.15796	3.42486	2.13598	1.82526	2.58317	4.22981	2.46216	2.37555	8.29266
GSM1173980	903	1	2.93383	2.58269	2.39637	5.25431	2.28074	2.76789	3.11511	5.15297	2.93088	4.38598	2.24483	6.26586	3.22323	2.99869	2.30183	6.72297	5.00112	2.07618	5.09998	2.28399	2.57879	2.97505	2.57765	3.82403	2.07341	2.86564	2.74972
GSM1173981	762	1	2.72087	4.55439	2.22496	1.6561	2.2422	3.06198	2.79653	1.8989	2.49885	2.3337	2.37946	2.26258	2.75013	2.61427	2.30985	2.89135	1.87628	2.01983	3.72881	2.53568	2.22882	2.38324	2.50427	3.57639	2.83996	2.25065	2.50097
GSM1173982	720	1	4.93748	7.7913	2.41018	1.72038	2.63977	5.3734	3.60258	1.82265	2.81628	5.90986	1.91	2.49411	3.18038	3.68442	6.66786	2.33834	2.06813	2.76522	8.11411	3.53138	2.97945	3.10202	5.82589	2.64425	6.01187	2.38144	2.40174
GSM1173983	831	1	2.72087	3.53012	3.20484	5.20494	2.15968	3.05831	2.88545	2.42286	2.41157	3.75898	4.5694	4.92317	3.20216	3.67638	3.07794	7.00811	5.94819	5.65502	3.39136	2.2062	2.11903	3.3924	2.68966	3.64044	2.23048	2.36787	3.00689
GSM340605	545.1	0	3.92236	2.25783	2.36995	3.20015	2.60737	2.51826	3.48752	5.87324	5.24739	2.90427	2.66992	4.40733	5.07053	2.41212	2.75667	3.7431	3.06037	6.56902	5.07742	2.59512	2.81558	5.65711	4.68751	3.72699	2.73794	2.68121	3.02867
GSM340606	4109.1	1	5.89989	3.34605	3.09091	4.90557	2.31381	7.86272	4.07417	8.35198	6.61042	3.39018	5.20254	8.03248	9.30406	2.47485	8.3746	2.97185	7.21323	10.7791	9.83096	5.44515	2.87128	7.82582	6.10338	4.2536	11.2728	7.6165	3.28261
GSM340607	4091.1	1	2.51902	2.18201	1.78504	2.95607	2.89644	2.5749	2.96557	3.36481	2.47848	2.17371	2.40659	1.80552	2.73861	4.20653	2.32071	2.64973	4.52689	2.76937	5.62118	2.60352	3.19675	2.89295	2.78617	3.64248	2.70262	2.55441	2.89775
GSM340608	807	0	2.50617	2.46224	2.02884	2.62004	2.28074	2.65991	3.01918	2.07498	2.63178	2.99255	2.60334	4.84515	2.81176	3.04673	2.65812	3.45188	5.10029	3.16733	3.71303	2.46693	2.60805	3.22192	2.09284	3.40482	2.28128	2.43651	2.98363
GSM340609	2612.1	0	2.16992	2.33661	2.14996	3.89703	2.14181	2.89881	3.29428	2.39583	2.28792	3.73128	2.56767	2.81063	3.60425	3.05196	2.7635	3.72861	5.40548	3.4631	3.55903	2.54459	2.49393	3.58458	3.11382	3.22783	2.39707	2.39526	2.98783
GSM340610	459	0	2.37125	2.79655	1.87776	3.04808	2.7287	2.7152	2.02139	4.16894	2.70283	2.66114	2.46197	3.468	2.2601	3.87587	2.48814	3.57086	4.15538	3.34124	4.4294	2.45291	3.56276	2.96512	2.22646	3.61388	2.88252	3.05166	2.893
GSM340611	555.9	0	2.5479	2.75818	2.77567	2.90804	2.28105	3.97947	3.06163	3.20438	2.47241	2.38976	2.22685	3.22798	2.37208	3.59883	2.12966	2.93864	2.38533	3.18073	7.40201	2.57219	2.77834	3.30821	2.24278	3.23227	3.3571	2.4335	3.1855
GSM340612	3897.9	1	2.77628	2.49017	1.90604	2.38448	2.35404	2.52513	3.34912	3.14438	2.87603	2.55555	3.72546	4.10969	2.40613	3.01101	1.86434	3.39932	2.80174	2.81115	3.83496	2.79341	2.21545	2.98657	3.15453	2.9844	2.58379	2.09863	2.42047
GSM340613	377.1	0	4.09478	2.76921	2.6906	3.29288	2.46448	3.39963	3.34863	4.15005	4.62311	2.60372	2.52438	3.5778	3.57269	5.84629	1.94034	2.79387	4.9581	5.19814	4.32587	2.65777	2.22747	3.35479	4.22794	2.40006	2.6599	2.60987	2.60537
GSM340614	3869.1	1	1.99286	3.2894	2.76642	3.11591	2.75236	2.71577	2.84445	3.0872	2.52494	2.89444	4.61355	2.79673	2.57988	3.81025	2.58882	3.14707	2.12679	3.38736	7.23111	2.55902	2.75212	2.77572	2.1401	3.16937	3.15974	2.63202	2.60601
GSM340615	3750.9	1	2.37043	2.3921	0.27491	4.47676	2.70607	2.54559	2.01959	3.88822	2.63873	4.02216	2.44318	2.6337	2.69056	4.65197	1.96535	4.57625	4.97856	3.35221	3.31255	2.37049	2.94561	3.16906	1.90319	3.79072	2.49227	1.93679	3.37668
GSM340616	3758.1	1	2.95352	2.9298	2.41074	3.71665	2.4395	2.75851	3.43338	3.07901	2.34099	4.11471	2.38325	2.1141	2.206	3.44178	3.04001	4.2466	2.62806	3.1598	3.54901	2.41785	2.78705	2.98299	2.60358	3.04987	2.45984	2.05423	3.50068
GSM340617	3918	1	2.89688	2.49602	2.76035	2.42968	2.62065	2.71773	2.87298	3.1566	3.16455	3.92569	2.36218	3.25467	3.19857	3.20411	2.2018	3.09516	3.7408	3.53165	3.5805	2.47613	1.98047	3.53493	2.02136	3.06949	2.3819	2.44223	2.76606
GSM340618	30.9	0	2.18155	2.80597	1.42629	2.7798	2.40886	2.71577	3.39502	5.00854	7.18042	2.7542	2.4126	3.28026	2.32071	3.73422	2.82619	3.11359	4.17513	2.69993	4.3964	3.36574	2.88932	3.30355	1.90824	3.25957	2.75772	2.5636	2.70111
GSM340619	3890.1	1	3.71454	2.57742	2.83809	3.15525	2.52462	2.65596	4.5712	2.18092	3.37808	3.48132	2.69593	3.5346	2.78029	2.48636	2.39046	2.87495	2.95019	4.57846	3.66177	2.56419	1.42739	3.75704	2.98995	3.23859	2.52208	2.37626	2.53591
GSM340620	500.1	0	2.04492	2.77327	2.78918	2.90545	2.2402	2.4281	3.50979	3.22135	3.00162	3.43999	2.44891	2.98698	3.77388	2.34393	2.08063	2.73625	3.16863	3.9809	5.76778	2.48368	3.59024	3.40872	2.29394	2.53096	3.22378	2.28721	3.35682
GSM340621	3828.9	1	2.60714	2.34436	1.58881	3.37023	2.35924	2.4257	3.91695	2.81334	2.4442	2.22327	2.33134	3.76808	2.51512	3.62498	2.16012	3.70542	4.0028	2.88934	3.28632	2.565	2.421	2.9993	2.41765	3.51183	2.64632	2.58592	3.24132
GSM340622	3735.9	1	2.92334	2.32702	2.57009	2.97997	2.52387	3.22418	3.69285	3.09982	2.36266	2.22299	2.71594	2.86971	2.77335	2.20045	2.0437	3.39192	3.88868	3.14195	4.73087	2.47759	3.01086	3.33828	2.35597	3.08672	3.06007	2.12087	3.13742
GSM340623	93.9	0	3.10697	3.67229	2.13027	2.98034	2.91503	2.60655	3.60762	3.37331	3.06771	3.74499	2.41491	3.50038	3.44615	3.30234	1.8384	4.25701	3.38116	3.97513	3.44904	3.4611	3.04829	3.12449	3.02061	3.74977	2.22514	2.7543	3.16204
GSM340624	1977.9	0	3.04618	2.38667	2.40155	3.0968	2.00675	2.80352	2.59951	3.58436	2.71588	3.31748	2.55324	5.45503	2.65277	3.2904	2.48746	3.28509	4.31007	4.10934	3.48683	2.47128	3.03483	3.10166	2.23316	3.67886	3.19277	2.38828	3.57337
GSM340625	96.9	0	3.32775	2.52278	2.74772	2.35869	2.03123	2.56084	3.22566	2.49929	2.43527	3.50971	2.35952	3.0289	2.79212	2.4987	3.39824	2.87614	3.70511	2.81435	3.28461	2.49556	2.6422	3.74804	3.09778	3.56488	2.46987	2.43716	2.5871
GSM340626	3618	1	4.04675	2.63402	2.10021	2.60246	3.12956	2.51242	3.21734	3.91256	2.74922	4.0555	2.3982	2.96562	2.37728	3.4195	2.78292	3.44389	2.78764	3.00653	3.31883	2.49071	3.44475	3.69259	3.46414	3.02323	2.52047	2.38859	2.87855
GSM340627	680.1	0	2.83724	2.75094	2.2264	3.16948	3.13869	2.57155	3.01968	2.5202	3.41302	4.04868	2.5509	3.78776	4.1784	3.5868	2.22758	3.72612	2.27284	3.73958	4.17125	2.47252	3.49262	3.75494	3.04214	3.10209	2.44107	2.66404	2.72897
GSM340628	3615	1	2.83008	2.58326	2.02629	12.5462	2.35765	2.84048	2.87488	3.21315	2.73236	4.81047	2.46359	2.48267	4.68249	3.6222	2.68284	15.113	3.90468	4.0782	3.99236	3.80498	7.78591	3.05685	2.6544	4.17074	5.26645	7.49066	7.07386
GSM340629	1512.9	0	2.19499	2.56611	2.36786	3.14666	2.05285	2.72381	4.16525	2.71983	2.96898	3.01739	2.34728	2.86199	2.45926	4.10813	2.32261	4.06379	3.10905	2.95344	4.74432	2.86669	3.69598	3.80709	2.4421	3.67123	2.70873	2.64723	4.36796
GSM340630	1989	0	2.52428	2.42775	3.22393	2.35637	2.52387	2.79701	3.12412	3.44622	3.39403	3.03623	2.52284	4.47767	2.72307	2.24961	1.98744	4.58505	2.46791	4.13271	3.44739	2.41716	3.12575	3.52231	3.45818	2.70146	2.28216	2.44819	3.20622
GSM340631	3605.1	1	2.86073	2.41838	2.84549	3.06615	2.80091	2.48605	3.49021	3.52704	3.09825	3.36723	2.43199	2.56754	2.48832	3.55677	2.39358	2.89499	3.98206	3.60454	3.26617	2.50755	2.7129	3.20942	3.22483	2.83877	2.86953	2.42766	2.54279
GSM340632	3618	1	2.4595	2.4632	2.52172	2.61824	2.65969	2.62975	3.28878	3.64883	2.71251	1.9451	2.63092	2.99821	2.20375	3.67056	2.52201	3.1446	3.9243	2.42934	3.46637	2.54269	2.54495	3.14924	2.59089	3.63194	2.50642	2.50522	2.80902
GSM340633	437.1	0	2.6725	2.43641	2.54676	3.05469	2.78637	2.77364	3.694	2.80874	2.85727	2.18352	2.28206	1.18255	2.68999	4.06965	2.05146	3.14067	3.96983	3.32138	3.48683	2.65291	2.31514	3.79778	1.99866	4.9587	2.77625	2.34414	2.94042
GSM340634	3474.9	1	2.32025	2.62692	0.27491	2.77777	2.49467	3.72634	3.26574	3.5211	2.74077	2.93757	2.37185	2.94325	2.27407	4.3772	2.63937	3.7087	4.03332	3.09394	7.09123	2.43867	2.95274	3.20422	2.23457	3.16383	2.89424	2.3654	2.82283
GSM340635	3198	1	2.50551	2.60776	2.63375	3.484	2.14502	2.55898	3.26131	2.39241	2.7196	3.62281	2.51884	3.35438	3.06657	3.06948	2.36437	2.88434	2.13546	3.91628	3.61527	2.74896	3.26435	3.73225	2.83026	3.55878	2.78956	2.46147	2.61052
GSM340636	3636	1	2.90099	2.53969	2.5117	3.0748	2.73256	2.74426	3.10404	3.19982	2.66838	2.28342	2.56896	2.81377	2.57907	4.44374	2.32293	2.29812	3.60006	2.91635	3.63333	2.36935	2.7846	3.41431	2.57394	3.51446	2.8799	2.47898	2.39052
GSM340637	2940	0	2.90386	2.42775	2.45962	2.7094	2.68519	2.63276	3.70613	2.9747	2.34273	3.03223	2.54716	2.72723	2.36798	3.83949	2.27508	2.47225	4.10891	2.85099	3.0922	2.55929	3.54597	2.90297	2.09568	3.34502	3.0754	2.48016	2.7091
GSM340638	2010.9	0	2.82301	2.86562	2.65463	3.04929	2.2922	2.69445	2.81354	2.96378	2.98773	2.48199	2.36463	3.48945	2.61566	3.56053	2.67497	4.18026	2.85949	3.8572	3.49702	2.50728	3.35517	3.30424	3.00998	2.8182	2.62715	2.38551	2.89844
GSM340639	2991.9	1	2.54202	2.59203	2.35268	2.79984	2.51538	2.49605	2.74403	3.18799	2.24675	2.67911	2.09493	4.09867	2.53607	2.75434	2.72696	3.79777	3.05292	3.23067	3.4945	2.43506	2.46235	3.13972	1.81088	3.10647	2.66138	2.53965	2.78055
GSM340640	1509	0	3.33879	2.62262	3.78137	3.23499	2.641	3.09592	4.63353	1.87321	2.60714	4.1958	2.4528	2.80624	2.27781	2.70816	2.51166	3.201	3.05342	3.04446	3.52112	2.58778	2.48383	3.24351	2.94301	2.79549	3.15112	2.4202	2.32251
GSM340641	2946.9	1	2.56076	2.76821	3.90618	3.36781	2.37652	2.69367	3.71898	1.77512	2.61494	3.96676	2.4322	4.13842	3.72392	3.31682	2.15771	3.28458	4.07982	3.6246	4.38891	2.74795	2.39213	3.6051	2.51503	2.89687	3.4969	2.30315	2.44099
GSM340642	3180.9	1	2.36073	2.37509	1.8393	2.78646	2.32789	2.66257	3.74967	3.07805	2.46064	3.59531	2.44807	2.58861	2.45283	3.40808	2.28767	3.84951	3.70778	2.77042	3.51832	2.62189	2.50207	3.1444	1.84036	3.14696	2.86733	3.00351	2.67505
GSM340643	2859	1	3.14629	2.27811	2.40302	3.25508	2.31285	2.66791	4.04254	2.31564	2.70096	4.64958	2.5683	2.8703	2.61117	2.75536	1.94656	3.31206	4.03332	2.78995	3.28972	2.75659	2.62024	3.92672	3.19096	2.89916	2.77669	2.84373	2.10991
GSM340644	2412.9	0	2.73916	2.64218	2.10319	2.42116	2.9917	2.67147	3.60887	2.25834	2.7278	3.28399	2.36652	4.32575	2.94687	3.05248	2.14021	3.69077	3.61524	3.21048	3.57061	2.62831	3.48694	3.48181	2.36888	4.41862	2.90166	2.40627	2.46618
GSM340645	1071	0	2.16481	2.75419	2.22185	4.64681	2.82067	2.44887	2.50324	3.77919	2.4962	2.6711	4.06544	2.95566	2.5969	4.65651	2.28126	5.42136	3.0388	3.89832	3.41091	2.47565	3.79775	3.07693	2.41645	9.84212	2.36462	2.65169	4.2122
GSM340646	1553.1	0	2.89978	2.4744	3.09091	3.21944	2.38773	2.32929	3.64655	2.80327	2.29893	3.97456	2.48084	4.49621	2.46766	2.94343	3.28066	3.61672	4.45933	3.41183	3.23922	2.621	3.71056	3.38478	3.06514	3.49304	2.56683	2.9208	2.84901
GSM340647	2784.9	1	2.23545	2.90227	2.23429	2.71477	2.7532	3.00441	3.84139	4.28184	2.59874	2.36301	2.48528	2.50628	2.39296	5.25181	2.40604	3.30151	4.73107	2.70674	3.50113	2.38927	3.40736	3.00837	2.40787	4.09172	2.40022	2.71943	3.05238
GSM340648	2721.9	1	2.16855	2.05425	0.923043	3.41537	2.5472	2.49669	2.93397	2.81957	2.59874	3.78618	2.7355	2.94498	2.37082	3.11589	2.83413	3.46023	4.45415	2.74607	3.45472	2.55131	2.50379	3.31829	3.09546	4.37932	2.82953	2.39964	2.69117
GSM340649	2714.1	1	2.95887	2.47931	2.82386	2.87187	2.23527	2.60289	3.25202	2.42286	2.52215	3.24304	2.28566	2.55894	2.70716	2.48671	2.11222	3.03249	4.79095	2.49579	4.1024	2.35182	2.59284	3.24225	2.79156	3.63846	2.3603	2.2432	2.0892
GSM340650	2582.1	1	2.80528	2.08848	3.02891	2.87578	2.30305	2.68561	3.10211	2.15185	2.5356	2.3866	2.34663	2.08437	3.45088	3.34024	1.99554	6.58143	4.25636	3.9249	4.32149	2.36935	4.18368	3.26799	2.54772	4.10878	3.33587	2.93583	3.00618
GSM340651	4049.1	0	2.39181	2.95004	2.15533	2.42602	2.81845	2.50433	2.52889	3.01659	2.49733	2.82325	2.17668	3.09551	3.07161	3.11797	2.23672	3.38203	3.38365	3.36832	4.59529	2.3888	3.64515	3.07287	2.39144	3.33368	2.26104	2.70625	3.08564
GSM340652	1977.9	0	3.14629	2.39928	2.45202	3.62349	2.42496	2.56038	3.10785	1.45405	2.73159	3.0479	2.37314	4.25714	3.39948	2.31056	2.29128	3.00925	1.64653	2.88934	3.27089	2.79658	2.9218	3.24488	2.62504	3.68016	3.41602	2.62811	2.7227
GSM340653	774.9	0	2.50145	2.75688	2.57882	3.17575	2.76047	3.2493	3.10211	3.56206	2.41346	3.11343	2.42436	2.54087	2.23365	3.33862	2.20425	4.53633	3.79779	2.75341	8.80394	2.62189	2.26145	3.25432	2.38435	3.28832	2.65057	2.66249	2.57433
GSM340654	308.1	0	2.68089	2.74698	3.09263	3.16898	2.79836	2.5209	3.35549	2.32394	2.82392	4.01639	2.46073	2.40066	2.80851	4.45834	2.61958	3.34603	2.85352	3.69374	4.97291	2.44445	3.24512	4.99343	2.95793	2.83877	2.35419	2.10741	2.76925
GSM340655	2562.9	0	3.03389	2.57101	2.741	3.80311	1.8282	2.68009	3.57326	2.18617	2.48547	3.76105	2.32192	2.66	3.21132	3.43366	2.63027	7.92896	2.47126	2.92085	3.92836	2.41849	2.53172	3.26965	2.62193	3.02264	3.04178	2.45209	3.90416
GSM340656	95.1	0	2.68729	3.683	2.44923	3.20705	2.91079	3.15145	2.49026	2.00871	2.35139	3.51233	2.45612	3.39253	2.71816	4.62607	2.3899	3.48853	3.25945	3.17125	6.67028	2.58045	2.39831	3.04966	2.12375	2.98092	2.65427	2.32651	3.03294
GSM340657	2508.9	1	2.42147	2.54452	1.79737	2.52343	2.76133	2.5883	3.21595	4.29385	2.70762	3.23464	2.39191	3.00516	2.20407	5.03594	2.4989	3.30151	3.53532	3.10166	4.40789	2.38294	3.22087	3.11604	3.47587	3.35011	2.32471	2.61793	2.51887
GSM340658	2508.9	1	3.1234	2.55416	2.70348	2.72298	2.77779	2.36669	2.7921	1.58675	2.5624	4.22154	2.46796	4.19229	2.60674	3.91297	2.54226	2.57337	3.07908	3.52893	3.31715	2.3888	2.98972	3.53523	2.52838	4.26045	2.79364	2.28721	3.02799
GSM340659	2127.9	0	3.40016	2.53213	2.30411	2.49205	2.40546	2.58536	3.29476	2.90026	2.54226	3.83728	7.27051	2.63412	2.57192	4.46254	2.23534	3.95652	3.39449	3.51844	3.67378	2.40116	2.74147	3.20911	2.8215	2.78418	2.72417	3.3708	3.26325
GSM340660	2448.9	1	3.2815	2.71628	2.52009	3.16854	1.7042	8.84168	2.97671	1.77594	3.39339	5.0869	2.56487	2.58996	2.47631	3.2338	4.08915	3.99553	2.97801	3.22429	8.85977	2.67163	2.91253	4.41948	3.03479	3.31308	2.92082	2.62601	2.58065
GSM340661	2406	1	3.35651	2.72639	2.63649	2.88944	2.50047	2.61841	3.68946	3.14192	2.56393	3.79287	2.47148	2.42323	2.35675	2.95616	2.86781	2.87095	3.85023	2.73607	3.59395	2.44627	2.41595	3.06374	3.02717	3.48907	2.79324	2.41791	2.97238
GSM340662	2364.9	1	2.79377	2.59372	2.13923	2.64368	2.38873	2.77511	2.91617	5.00976	2.41018	3.44351	2.23715	2.56938	2.94857	3.65998	1.78576	3.82037	4.21871	3.12615	6.17508	2.48818	2.66697	3.32797	2.43524	2.89806	3.18671	2.49302	2.66576
GSM340663	2361.9	1	2.53208	2.67709	2.3614	2.79402	2.62174	2.81085	2.66824	3.16445	2.43044	2.10434	2.29985	3.83927	2.12026	3.96953	2.52012	2.6877	5.58851	2.75117	3.62271	2.41968	4.10136	3.15461	1.67706	3.01785	2.71097	2.52458	2.84965
GSM340664	2121.9	0	2.56108	2.6291	2.5919	2.96597	2.17147	2.44732	3.6191	1.85809	3.27082	3.79739	2.37639	2.45812	2.61235	2.32796	2.6347	2.62319	4.34401	3.10384	4.25947	2.37816	3.31654	3.2409	3.1424	8.8467	3.15924	2.45002	2.93635
GSM340665	261	0	2.48967	2.63869	1.60773	3.43879	2.25816	2.3717	2.70667	2.34184	3.14673	3.77023	2.35975	4.15718	2.63056	2.29674	2.65429	3.06583	4.15079	3.50438	3.59395	2.61227	2.62641	3.3877	2.71948	3.52144	3.10769	2.51991	2.8902
GSM340666	2259.9	1	2.59374	2.43423	3.23603	3.03954	2.32199	2.79358	3.31231	2.51371	2.83701	4.01053	2.23443	4.1907	2.37056	3.137	3.05	3.38319	4.35317	2.75633	3.15207	2.59914	3.60005	3.90804	3.49206	3.4023	2.35695	2.3909	2.68158
GSM340667	2271	1	3.27102	2.61973	2.19813	3.30879	2.46282	2.80381	3.40477	3.03039	2.49214	3.57374	2.19359	2.09694	2.78822	3.87646	2.36779	3.57086	3.44159	2.9335	3.27263	2.34361	2.78803	2.86439	3.17211	3.23043	2.73521	2.39994	2.90751
GSM340668	2253.9	1	4.05881	2.94351	2.77076	3.24441	2.03876	2.97308	3.54984	1.72043	2.83783	3.95133	2.46478	3.48945	2.79074	3.49469	2.7193	3.21685	2.58724	2.37356	3.45302	2.70369	2.05525	3.9373	3.04323	3.76401	2.61605	2.47871	2.47003
GSM340669	2253.9	1	3.05546	2.69163	2.47772	2.80494	2.44019	2.56846	3.34816	2.72517	2.15235	3.25444	2.34837	2.6925	3.00039	2.87121	3.41605	3.0561	4.80098	2.72792	3.31883	2.50755	2.78945	2.86956	2.28824	4.2866	2.81061	1.81782	3.0673
GSM340670	2225.1	1	2.4527	2.65157	2.49238	3.00403	2.67029	2.65693	2.98924	3.89707	2.31663	2.18772	2.35737	1.5396	2.3077	4.12814	2.6273	3.04217	3.68075	2.95999	3.32846	2.52487	3.49114	2.99136	2.34759	3.43491	2.15223	2.30183	2.24318
GSM340671	486.9	0	3.42927	2.95883	2.23577	2.742	2.8331	2.52447	2.75324	4.94036	3.26371	2.64122	2.28692	3.85816	2.50227	4.87459	2.41837	3.1831	3.95827	3.18294	4.70285	2.53261	2.41916	3.88619	3.52059	3.25187	2.39526	2.41315	2.92798
GSM340672	453	0	2.16007	2.63346	2.35057	4.93912	2.72704	2.71102	3.27357	3.83053	3.44923	2.9805	2.7122	3.68369	3.09639	12.278	2.78372	8.11521	1.43585	2.79182	4.64923	3.31846	3.12027	3.85814	3.08228	3.23922	2.60262	2.59841	3.03076
GSM340673	336.9	0	8.62969	7.97534	2.32393	4.91492	3.0519	7.40628	2.97625	2.01776	2.81074	2.53291	7.54509	4.10438	8.05549	5.44806	2.38587	4.06379	3.11567	4.11795	10.2547	9.09678	2.35768	3.79092	3.19547	3.26458	4.90962	2.48707	3.27423
GSM340674	2082.9	1	3.37762	2.51254	2.55939	3.55961	1.91112	2.48185	3.54418	3.10991	2.81551	3.6799	2.65649	2.21247	2.44618	2.46127	2.93547	4.02091	3.07261	2.10907	5.706	3.06026	3.15664	3.38805	2.71664	3.32056	2.70147	2.52927	2.63065
GSM340675	750.9	0	2.34946	2.77853	2.1235	2.7732	2.5126	2.57725	3.38615	4.07106	3.11463	4.24787	2.24063	2.84452	2.47094	6.95818	2.90736	3.10774	3.65526	4.16457	3.36168	3.28998	2.84459	3.17994	3.52519	8.475	2.41317	2.90876	2.68346

## Sheet: tcga.uniSigExp
id	futime	fustat	DSG1	C6orf15	SOST	SPRR2A	SERPINB7	MYBPH	KRT1
TCGA-ZF-A9RN	1.68493	1	2.9319	2.76934	2.54112	2.42901	2.45992	3.25708	8.78884
TCGA-CF-A1HR	1.06575	0	2.59732	2.76934	2.54634	2.38295	2.46298	3.23709	2.68569
TCGA-XF-A8HH	0.156164	1	2.86991	2.76934	2.55736	2.64514	2.48683	3.23269	2.69317
TCGA-ZF-AA4W	5.0137	0	3.55274	3.15446	2.57468	7.02559	5.35833	3.39885	3.99076
TCGA-XF-A9SU	0.49863	1	2.66166	2.81062	2.49742	3.14306	2.64182	3.21032	3.06761
TCGA-DK-A3IQ	1.47671	1	2.68082	2.86654	2.572	2.41716	4.29387	3.19708	2.8264
TCGA-FD-A6TK	0.90411	0	2.6517	3.94726	2.65739	3.03923	5.67885	3.23862	2.70131
TCGA-DK-A1A7	1.53425	0	2.61344	2.76934	2.50737	2.55898	2.43423	3.17686	3.41428
TCGA-CU-A5W6	0.153425	1	2.6871	2.76934	2.51085	4.92148	4.33948	3.25025	4.35951
TCGA-DK-A3X1	5.50411	0	2.8155	2.85687	2.56149	2.99632	2.43423	3.22481	3.11967
TCGA-XF-A9ST	0.350685	1	2.60257	2.76934	2.49742	2.73594	2.43423	3.17686	2.61527
TCGA-CF-A9FM	1.09041	0	2.59732	2.76934	2.49742	2.38295	2.78533	3.17686	2.6281
TCGA-BT-A20V	0.421918	1	3.01893	3.08342	2.53496	2.38295	6.30074	3.55845	2.78594
TCGA-GV-A3QF	1.69041	1	2.62282	2.76934	2.49742	2.42377	2.44558	3.17686	2.61527
TCGA-DK-A2I4	10.5068	0	2.59732	3.3349	2.58484	2.43894	2.65965	3.3523	2.69916
TCGA-DK-A6B2	1.30685	0	2.65962	2.76934	2.49742	2.62771	2.58555	3.22134	2.61527
TCGA-DK-A1AG	1.30137	0	2.60101	2.79494	2.49742	3.61065	2.4441	3.17686	2.63491
TCGA-XF-A9SZ	2.35342	1	2.63353	2.90948	3.50133	3.8231	2.54211	3.2637	2.67001
TCGA-E7-A519	1.39178	0	2.59732	2.85805	2.49742	2.6134	2.50241	3.48322	2.63252
TCGA-2F-A9KO	2.01096	1	2.64457	2.80637	2.51365	2.52947	2.49035	3.20682	4.85891
TCGA-ZF-A9R1	2.11781	0	2.60653	2.80136	2.51152	2.97859	2.69271	3.17686	2.77731
TCGA-4Z-AA7S	2.91507	1	2.62352	2.76934	2.49742	2.50498	2.43423	3.17686	2.63855
TCGA-BL-A13J	0.221918	1	5.88846	2.95258	2.53489	4.57184	2.86119	3.19156	7.53484
TCGA-DK-A3IK	0.4	1	2.63989	2.85981	2.66921	3.17206	2.44316	3.17686	3.66404
TCGA-C4-A0F1	0.243836	0	3.37805	4.15825	2.59744	7.36266	3.09969	3.21902	5.62869
TCGA-DK-A3IS	4.18904	0	2.63408	2.76934	2.49742	2.44183	2.44248	3.19435	2.99327
TCGA-UY-A9PH	4.27671	0	2.63422	2.76934	2.49742	2.80953	2.45417	3.17686	4.61873
TCGA-E5-A4TZ	1.27945	1	5.61235	3.59601	2.49742	7.04194	3.99884	3.21245	8.36098
TCGA-DK-A3WW	1.73425	0	3.71873	2.95348	2.53352	3.77844	5.65237	3.2434	4.41304
TCGA-K4-A5RH	0.756164	0	2.5996	2.78528	3.0287	2.44783	2.46457	3.18965	2.61527
TCGA-ZF-AA56	0.709589	1	3.16699	2.79846	3.13927	7.06815	3.27778	3.40061	4.58051
TCGA-UY-A8OB	5.77808	0	2.72333	2.84758	2.51485	6.01317	4.16561	3.24053	2.86479
TCGA-YC-A9TC	0.0547945	1	2.75115	2.79754	2.74637	2.45928	2.53885	3.43449	2.7875
TCGA-CF-A7I0	1.00822	0	2.68149	2.76934	2.49742	2.51581	2.49736	3.17686	2.64081
TCGA-K4-A5RJ	1.47671	0	2.603	2.8085	2.53154	3.63374	2.56425	4.93763	2.61527
TCGA-YF-AA3L	0.99726	0	2.60668	2.76934	2.49742	2.38295	2.49568	3.17686	2.67648
TCGA-CF-A3MI	1.0137	0	2.62992	2.76934	2.49742	2.66748	2.43423	3.22288	2.6478
TCGA-DK-A6B0	6.38356	0	2.59732	2.76934	2.49742	2.42059	2.43423	3.19903	2.61527
TCGA-DK-A6B1	5.6137	0	3.83159	2.88051	2.49742	3.11352	2.43423	3.17686	2.74876
TCGA-G2-AA3C	0.578082	1	2.59732	2.80653	2.49742	2.66224	2.51795	12.2934	2.86247
TCGA-XF-AAN3	7.19178	0	2.60399	2.76934	5.78822	4.48413	2.62765	3.20526	2.68968
TCGA-CU-A0YO	0.408219	1	2.6875	2.76934	2.49742	2.86451	3.71118	3.17686	3.948
TCGA-BT-A3PJ	2.16164	0	3.73465	2.93653	2.49742	4.5397	5.54178	3.17686	2.82445
TCGA-CF-A47Y	1.02192	0	2.61961	2.76934	2.49742	2.38295	2.43423	3.17686	2.61527
TCGA-FD-A62O	0.591781	1	2.60201	2.80196	2.49742	4.40625	2.45925	3.20332	2.97413
TCGA-BL-A0C8	3.33973	0	3.31857	2.76934	2.49742	2.77955	2.44266	3.19794	2.6457
TCGA-E7-A7DV	0.10137	0	2.60059	2.76934	2.63331	2.38295	4.79685	6.65043	2.62418
TCGA-DK-A3WY	13.6082	0	2.62198	2.9343	2.51005	2.38295	2.44531	3.37687	2.61527
TCGA-BT-A20N	2.17808	1	3.16432	2.80698	2.5938	3.36096	3.19561	3.17686	3.30585
TCGA-G2-A2ES	2.75068	1	2.94598	2.83586	2.58383	11.9782	4.17159	3.17686	3.15697
TCGA-GC-A3YS	2.07671	0	2.62728	2.79937	2.83575	2.61266	2.89282	3.22519	3.28433
TCGA-FD-A43X	0.30137	0	2.60087	2.76934	2.49742	2.38295	2.43423	3.29405	2.68919
TCGA-XF-A9SM	2.87123	0	2.64485	3.23339	2.71525	4.65239	3.75653	3.33398	3.71345
TCGA-DK-A6AV	5.34795	0	2.63228	2.81017	2.49742	2.38295	2.59813	3.3061	2.63101
TCGA-GU-A42Q	0.942466	1	3.5581	2.79402	8.91209	4.63183	2.58725	3.17686	4.33901
TCGA-C4-A0F7	0.169863	1	8.39035	2.76934	2.49742	6.53906	2.58592	3.19161	11.1525
TCGA-CF-A47W	1.00822	0	2.59732	2.76934	2.49742	2.38295	2.43423	3.19747	2.62507
TCGA-XF-AAMQ	5.96438	0	2.60243	2.76934	2.49742	2.95133	2.60149	3.17686	2.74496
TCGA-K4-A3WS	2.08493	0	2.75408	2.76934	2.56264	2.71566	2.48015	3.24949	3.38099
TCGA-C4-A0EZ	0.747945	1	2.68055	7.61967	2.5211	5.74526	2.69887	3.38541	6.83257
TCGA-CF-A47S	0.912329	0	2.60144	2.78389	2.49742	3.0545	2.43978	3.17686	2.61527
TCGA-ZF-AA5P	1.01918	0	2.6302	2.80227	2.49742	3.15303	2.78123	3.33198	2.73651
TCGA-XF-A9SX	1.96986	1	2.59732	4.72174	2.57634	2.38295	2.50357	3.25044	2.76556
TCGA-FD-A3B8	1.05205	0	2.6109	2.79311	2.49742	2.97867	3.44064	3.2894	2.76975
TCGA-CF-A27C	1.16438	0	2.61428	2.76934	2.50791	2.38295	2.47936	3.17686	2.6334
TCGA-XF-A9T4	1.35616	1	2.74335	2.89205	2.50536	5.8986	4.87368	3.19161	3.29112
TCGA-HQ-A2OF	5.33425	0	2.60158	2.79861	2.52296	2.42328	2.43423	3.17686	2.63768
TCGA-DK-AA74	4.67945	0	2.61975	2.76934	2.67064	6.44118	2.65769	3.2603	4.17245
TCGA-FD-A3SM	1.49863	1	2.60865	2.96942	2.75186	2.52271	2.57016	3.19825	2.61527
TCGA-KQ-A41P	2.99726	0	2.60611	3.19685	2.49742	3.00805	2.91492	3.32045	3.01493
TCGA-C4-A0F6	1.91781	0	5.33869	2.76934	2.49742	2.5108	3.06319	3.21574	9.08092
TCGA-FD-A3B5	0.745205	1	8.88194	6.89306	2.60531	10.2822	7.35922	3.22808	8.66802
TCGA-4Z-AA80	0.0520548	1	2.79919	2.76934	2.49742	2.61644	2.44827	3.20643	2.67062
TCGA-FD-A3B6	2.75342	1	2.63519	4.41754	2.59932	2.89614	4.35824	3.28249	2.6656
TCGA-4Z-AA87	3.98356	0	2.94052	2.76934	2.64994	3.31922	2.43423	3.2603	2.61527
TCGA-DK-A1A6	5.53425	0	2.7655	2.76934	2.49742	4.0222	2.4519	3.2138	2.61527
TCGA-DK-A1AD	9.36986	0	2.67289	3.1844	2.61128	3.94004	2.43423	3.19513	3.63645
TCGA-FD-A5BS	4.49041	0	2.59732	2.76934	3.30789	2.38295	2.6307	3.50456	2.69688
TCGA-2F-A9KW	0.69589	1	2.62756	2.80455	2.51286	2.76328	2.46125	3.23345	2.64219
TCGA-DK-AA6T	1.56712	0	2.59732	2.80349	2.49742	2.42974	2.572	3.17686	2.62836
TCGA-4Z-AA84	1.26027	0	2.60696	2.80273	2.55529	2.63651	2.5219	3.17686	2.61527
TCGA-FJ-A3Z9	1.05479	1	5.07163	2.84373	2.49742	5.79855	4.73753	3.2074	3.11398
TCGA-CU-A0YR	1.26027	1	2.72047	2.83705	2.51245	2.38295	2.44747	3.3378	2.66707
TCGA-FD-A3B3	2.66849	1	5.29327	3.43344	2.51339	8.78511	3.1716	3.23537	9.14786
TCGA-FD-A43N	1.91507	0	2.99892	3.07947	2.50737	4.94193	2.59897	3.23154	2.91018
TCGA-BL-A13I	0.610959	1	2.59732	2.76934	9.72425	2.62247	2.43423	3.28339	3.80516
TCGA-KQ-A41S	0.0958904	0	2.6013	2.76934	2.49742	2.74477	2.49594	3.17686	2.6667
TCGA-4Z-AA86	0.852055	1	2.6588	3.60839	2.74648	6.3222	4.63645	3.33835	4.26423
TCGA-E7-A5KF	0.0547945	0	2.66694	2.79678	2.49742	2.42083	2.43423	3.26446	2.61527
TCGA-XF-AAN7	1.54795	1	2.63187	2.76934	2.52402	2.38295	2.50293	3.27331	2.66117
TCGA-DK-AA6M	4.33425	0	2.62895	2.89793	2.57341	2.70847	2.73937	3.24778	3.50152
TCGA-CU-A3YL	2.48219	0	2.66274	2.79831	2.57213	2.38295	2.52113	3.2004	2.70179
TCGA-ZF-A9RD	1.11781	1	3.55165	6.71763	2.68234	10.9482	6.08474	3.22211	7.80302
TCGA-C4-A0F0	0.161644	0	2.84075	2.76934	2.49742	3.13572	5.17601	3.17686	3.35872
TCGA-FD-A3SR	1.64932	1	2.60555	2.82629	2.51005	3.347	2.71442	3.2002	2.77145
TCGA-DK-A6B5	4.22466	0	2.76562	2.88311	2.51792	4.25014	3.1904	3.19591	4.59979
TCGA-HQ-A5ND	0.750685	1	2.72164	2.76934	2.49742	3.47493	2.54924	4.39996	2.62722
TCGA-DK-AA76	1.00274	0	2.86897	3.00377	2.49742	4.39445	3.88696	3.17686	3.12096
TCGA-CF-A47V	1.03836	0	2.60893	2.76934	2.50925	2.38295	2.43423	3.17686	2.79795
TCGA-E7-A3Y1	0.446575	0	2.69362	2.76934	2.49742	2.46792	2.44626	3.20235	3.16696
TCGA-ZF-AA53	4.82466	0	4.85311	2.95831	3.21594	6.82236	2.80841	3.33271	5.37911
TCGA-ZF-A9R7	1.82192	0	3.05626	2.76934	2.7874	2.56183	2.83059	3.2138	2.98106
TCGA-GV-A40G	1.58904	0	2.60059	3.07897	2.49742	2.80845	2.46881	3.19513	2.66646
TCGA-4Z-AA7M	1.35616	0	2.80473	2.80607	2.51365	3.1918	2.46244	3.17686	2.62937
TCGA-BT-A2LD	1.70685	1	7.67754	5.04359	2.49742	6.90849	5.56982	3.42111	3.05772
TCGA-4Z-AA82	4.26301	1	2.67316	2.76934	2.55244	2.85873	4.24892	3.22808	3.18015
TCGA-FD-A62P	0.523288	1	2.92706	2.76934	2.67692	5.5798	4.36893	3.26351	3.35686
TCGA-DK-AA6U	1.58356	0	2.98677	2.7951	2.50871	3.98494	2.47331	3.21825	3.35321
TCGA-FD-A3N6	2.33151	0	10.5083	9.06788	2.64825	10.8971	6.56832	3.3188	11.7313
TCGA-2F-A9KR	8.72055	1	2.98395	2.76934	2.51139	5.47009	2.61772	3.20254	8.45751
TCGA-CF-A3MF	1.04932	0	2.60172	2.76934	2.49742	2.46461	2.44585	3.17686	2.62684
TCGA-CU-A3KJ	1.53973	0	2.90388	2.76934	2.49742	4.77755	3.60314	3.38771	2.88676
TCGA-FD-A6TC	0.512329	0	2.66301	2.90193	2.87479	2.62615	3.27529	3.19903	2.70691
TCGA-XF-A8HB	3.75342	0	2.60427	2.79341	2.50804	2.47989	3.6729	3.17686	2.65178
TCGA-XF-AAN1	2.57808	1	2.60399	2.81546	2.49742	2.81768	2.45203	3.21438	2.66781
TCGA-FJ-A871	0.745205	1	2.59732	2.89836	2.52071	2.38295	2.43423	15.9236	2.64568
TCGA-UY-A9PA	2.93699	0	2.60907	2.76934	2.5674	2.49197	2.70444	3.20973	2.89571
TCGA-E7-A4IJ	1.84658	1	2.77782	2.76934	2.51365	2.48257	2.43423	3.17686	2.62949
TCGA-XF-AAMZ	3.69315	1	2.65348	2.76934	2.49742	2.38295	2.43423	3.17686	2.83568
TCGA-XF-AAMR	7.64384	0	2.60512	2.76934	2.84674	2.74145	2.44975	3.19864	2.88995
TCGA-BT-A42E	3.03562	0	4.34502	2.76934	2.70105	4.1384	2.81519	3.17686	9.22188
TCGA-K4-A6FZ	0.150685	0	3.98554	2.76934	2.53732	9.46415	4.07774	3.17686	8.89853
TCGA-DK-A1AF	1.46849	0	2.61484	2.98032	2.51525	5.80589	2.67156	3.72322	3.07699
TCGA-FD-A6TB	1.56712	0	2.59732	2.79785	2.50991	2.53294	2.69383	3.20001	2.63705
TCGA-GU-AATO	0.887671	1	2.60399	6.42468	2.49742	2.38295	2.57139	3.28772	2.76771
TCGA-BT-A20U	1.24658	1	3.91577	2.8144	3.93158	7.07463	3.52687	3.28436	9.44619
TCGA-DK-A1AA	1.58356	0	2.73047	2.76934	2.56829	2.68844	2.44221	3.22654	2.76488
TCGA-GV-A3JW	1.77808	0	4.42093	3.00951	2.49742	3.41701	2.63539	3.19591	5.48633
TCGA-FD-A5BZ	2.28767	1	2.69919	3.04012	3.6107	4.02597	4.5113	3.17686	4.95942
TCGA-ZF-A9R9	2.36712	1	3.29995	2.8135	2.53601	2.38295	2.50112	3.24778	2.69796
TCGA-G2-AA3F	2.44658	0	4.77686	2.76934	2.49742	3.68941	2.43423	3.35302	2.73964
TCGA-ZF-AA5H	2.45753	0	2.60328	4.08559	2.51539	2.89437	6.49227	3.20993	2.66179
TCGA-XF-A8HD	8.12055	0	2.60413	2.79295	2.68128	2.38295	2.98013	3.25196	2.62431
TCGA-FD-A6TH	0.358904	1	3.09263	2.95954	2.53233	4.37862	3.5036	3.25689	2.84115
TCGA-4Z-AA7O	1.40274	0	2.81732	2.85467	2.49742	5.52926	3.5342	3.17686	6.06227
TCGA-DK-A6B6	3.05479	0	2.86603	2.76934	2.53049	2.43495	2.43423	3.23786	2.62987
TCGA-E7-A6MF	2.05479	0	2.67477	2.76934	2.49742	2.38295	3.12482	3.17686	2.62697
TCGA-DK-AA6W	1.13699	1	2.84111	6.09872	2.51299	6.23036	4.5883	3.23384	4.36691
TCGA-GC-A3BM	1.78356	1	3.29422	2.79754	2.50978	2.45952	2.50847	3.17686	5.97586
TCGA-GU-A42P	0.909589	1	3.65918	2.83183	2.49742	4.26046	2.47436	3.2109	2.65525
TCGA-GV-A3QI	3.0411	0	5.37322	2.76934	2.5067	2.38295	2.45056	3.17686	2.76885
TCGA-XF-A9T3	0.186301	0	2.59732	6.40604	2.6197	2.38295	7.13503	3.17686	2.66989
TCGA-E7-A8O7	1.27671	0	2.60413	2.76934	2.49742	2.82499	2.46138	3.1961	2.62431
TCGA-DK-AA77	1.69315	0	2.60201	2.92518	2.49742	2.38295	2.93262	3.20312	2.77933
TCGA-XF-AAML	0.635616	1	2.98655	2.76934	2.49742	5.24884	2.45123	3.24778	2.76044
TCGA-2F-A9KQ	7.90685	0	2.70369	2.76934	2.49742	2.46272	2.54349	3.17686	2.75484
TCGA-CF-A3MH	1.09041	0	2.62812	2.76934	2.50791	2.38295	2.56659	3.1963	2.62443
TCGA-XF-A8HC	0.547945	1	3.45877	2.80759	2.49742	3.73201	2.46351	3.17686	2.64456
TCGA-ZF-AA4T	1.6411	1	2.61765	2.76934	2.51299	2.38295	2.43423	3.17686	2.62886
TCGA-FD-A6TI	0.805479	1	2.9914	3.64193	2.49742	2.38295	2.53985	3.21225	2.62367
TCGA-H4-A2HO	0.126027	0	2.82352	2.80029	2.49742	2.54498	2.43423	3.22654	2.78247
TCGA-CF-A47X	1.05205	0	2.65184	2.76934	2.49742	2.38295	2.44208	3.17686	2.62304
TCGA-XF-A9SP	1.24384	1	2.6217	7.22002	2.49742	2.60073	3.67328	3.25822	2.61527
TCGA-K4-A4AC	0.761644	1	4.07645	2.76934	2.49742	5.27634	3.93495	3.17686	9.66129
TCGA-BL-A5ZZ	1.03288	0	4.20042	4.64587	2.50965	3.46245	5.43194	4.09877	4.0742
TCGA-S5-AA26	1.37808	0	2.63961	2.76934	2.49742	3.51918	2.7549	3.17686	6.02322
TCGA-E7-A677	2.24658	0	2.60794	2.80607	2.50549	3.20436	2.49672	3.17686	2.95549
TCGA-DK-A1AC	10.9068	0	3.643	2.76934	2.49742	2.41433	2.43423	3.24949	2.62393
TCGA-GU-A766	1.31507	0	2.69177	4.96113	2.49742	8.77601	3.61109	3.53852	4.88346
TCGA-DK-A2HX	3.89041	1	2.60031	3.27697	2.51539	3.08869	3.81945	3.24263	2.78505
TCGA-UY-A8OC	0	1	2.6161	2.86581	2.49742	5.50141	3.0226	3.22962	2.68907
TCGA-FD-A5BR	2.2274	0	2.71707	2.76934	2.51259	3.68435	3.19406	3.31329	4.46995
TCGA-DK-AA6S	13.8356	0	2.64897	3.12937	2.71961	2.52733	2.61855	3.23537	4.08762
TCGA-4Z-AA7Q	1.39726	1	2.79227	2.76934	2.51419	2.66798	3.52754	3.29739	2.65858
TCGA-HQ-A2OE	3.21644	0	2.66261	2.80136	2.49742	2.58868	2.43423	3.17686	3.08417
TCGA-XF-AAMX	0.564384	1	3.02778	2.76934	2.72304	2.52969	2.51756	3.20682	2.65747
TCGA-LT-A5Z6	1.29863	0	2.6277	3.14838	2.49742	3.24562	2.91368	3.20546	4.6195
TCGA-YC-A89H	1.56986	0	2.99377	2.76934	2.62228	3.0199	5.2317	3.22462	2.95412
TCGA-E7-A8O8	0.0356164	0	2.66274	2.88946	2.49742	3.73465	2.5266	3.17686	2.76146
TCGA-GC-A3OO	1.31781	0	2.61905	2.76934	2.49742	2.50452	2.96295	3.36579	3.4405
TCGA-DK-AA75	0.931507	1	4.15986	2.76934	2.49742	4.76969	2.45524	3.3061	3.11433
TCGA-BT-A2LB	1.34795	1	2.66193	2.76934	2.68599	4.06495	2.79733	3.19552	3.67878
TCGA-ZF-AA54	1.61644	1	2.62184	2.80364	2.49742	2.38295	2.44747	3.20468	2.72906
TCGA-FT-A3EE	0.271233	1	2.76903	4.30539	2.49742	2.47051	6.47375	3.17686	2.66425
TCGA-FJ-A3ZF	1.43562	0	5.59281	2.78835	2.50576	2.40916	2.43423	3.17686	2.63692
TCGA-DK-A3X2	1.49863	1	6.89255	3.14886	2.50911	4.29915	3.25705	3.17686	8.5487
TCGA-XF-AAME	7.74795	1	2.93996	3.2268	2.52044	8.67305	4.53213	3.24015	4.10412
TCGA-ZF-AA4R	2.83836	1	2.63671	2.84714	3.10493	5.33308	3.17923	3.17686	5.88255
TCGA-GV-A3JZ	1.65205	0	2.66315	2.76934	2.49742	2.38295	2.47291	4.99112	2.63076
TCGA-DK-A2I2	0.649315	1	3.16547	4.11369	2.49742	8.8733	7.3078	3.49064	7.32866
TCGA-K4-A83P	1.35616	0	2.65457	2.76934	2.58952	2.45631	2.43423	3.2838	2.65624
TCGA-4Z-AA7Y	4.16986	0	2.60653	2.76934	2.52534	2.83057	2.61914	3.17686	2.6988
TCGA-E7-A7XN	1.1726	0	2.83835	2.76934	2.49742	7.27005	2.92034	3.20176	5.28283
TCGA-2F-A9KP	0.99726	1	2.86108	2.76934	2.49742	2.56914	2.43423	3.2002	3.57303
TCGA-UY-A78M	1.89041	1	2.69866	2.76934	3.86024	4.81568	2.52151	3.33653	4.98744
TCGA-FD-A6TD	1.05753	1	2.60172	2.85922	2.49742	3.82273	3.17829	3.20157	2.72777
TCGA-BT-A20Q	1.62466	1	2.60172	2.76934	2.778	2.38295	2.53709	3.20176	2.62709
TCGA-ZF-AA51	4.69589	0	2.64141	2.76934	2.64583	2.66052	2.43423	3.31642	2.82033
TCGA-GU-A42R	1.58082	1	2.97319	2.76934	2.49742	2.52991	2.59656	3.17686	7.05161
TCGA-PQ-A6FI	1.01918	0	3.24498	2.81274	2.50697	9.26151	2.70789	3.17686	6.65731
TCGA-ZF-AA4X	5.6	0	2.63117	2.76934	2.49742	3.87831	2.50138	3.20098	2.67123
TCGA-FD-A5BU	1.61096	0	5.43113	2.80273	2.59706	9.08605	3.56247	3.2039	6.71303
TCGA-CF-A8HX	0.945205	0	2.63228	2.79998	2.51085	2.38295	2.43423	3.25044	2.90968
TCGA-XF-A9SK	1.33151	1	2.61821	2.80577	6.02015	2.43301	2.8868	3.17686	2.9263
TCGA-GD-A3OS	1.74795	0	2.64704	3.59097	2.58079	4.53669	2.76665	3.53852	2.99004
TCGA-FD-A6TG	0.254795	1	2.61161	2.79433	2.50844	2.45083	2.48159	3.2369	2.84339
TCGA-4Z-AA7N	3.74521	1	3.37361	2.76934	2.49742	2.73575	2.52139	3.48373	3.17043
TCGA-GV-A3QK	2.27945	0	2.59732	2.76934	2.51566	2.54697	2.44221	3.24378	2.63126
TCGA-K4-A5RI	0.975342	1	2.60964	2.76934	3.38993	5.84634	2.48852	3.17686	3.60801
TCGA-GV-A40E	0.715068	1	2.60498	4.45255	2.86506	4.95622	3.28462	3.45892	2.71378
TCGA-FD-A43Y	1.29863	1	3.14105	2.946	4.35359	5.82575	2.98068	3.20682	5.63111
TCGA-DK-A3IV	0.805479	1	2.61596	2.76934	2.63429	2.91975	2.82582	3.21206	2.64018
TCGA-G2-A2EL	2.24384	1	2.75891	3.70531	2.49742	5.45286	2.5962	3.29405	7.07862
TCGA-E7-A541	2.13151	1	2.61694	2.80364	2.49742	2.38295	2.99261	3.20468	2.79983
TCGA-XF-AAN2	5.12055	1	3.65777	6.23274	2.51885	5.09746	5.38008	3.21632	4.87709
TCGA-LC-A66R	1.27671	0	2.61947	4.21912	2.49742	6.78657	3.15837	3.37651	3.89624
TCGA-ZF-A9RE	0.290411	1	2.92187	2.76934	2.49742	9.89979	2.65884	3.17686	3.46338
TCGA-UY-A9PE	0.517808	0	2.67988	2.97188	2.52084	4.1588	2.5531	3.17686	4.22263
TCGA-XF-AAMG	9.21644	0	3.32513	2.93051	2.5268	2.42913	2.43423	3.2041	2.71496
TCGA-GU-A763	2.73151	0	2.64801	2.7905	2.49742	2.38295	2.48996	3.2109	2.73883
TCGA-G2-AA3D	5.86027	0	2.72021	2.86611	2.49742	4.03434	2.44693	3.22981	2.66511
TCGA-ZF-A9R4	2.52329	0	2.80743	2.76934	2.50978	2.72435	2.4663	3.17686	2.62608
TCGA-E7-A97P	1.19726	1	2.71	2.80059	2.53824	7.38369	2.94246	3.17686	2.61527
TCGA-5N-A9KM	1.45205	1	2.59732	2.76934	2.99728	2.38295	2.63528	3.17686	2.62722
TCGA-ZF-A9RC	7.85753	0	2.603	2.80865	2.49742	2.63238	2.81704	3.27105	3.63702
TCGA-MV-A51V	1.12329	0	2.86215	2.8047	2.49742	2.47825	2.46138	3.23365	2.61527
TCGA-S5-A6DX	0.153425	1	2.61428	3.09267	2.49742	4.65143	2.46444	3.52979	4.56809
TCGA-FJ-A3ZE	0.887671	1	2.79845	2.76934	2.49742	2.75551	2.50241	3.17686	4.04878
TCGA-YC-A8S6	0.80274	0	2.66627	2.81365	2.51685	2.44364	2.58081	3.44743	3.50483
TCGA-UY-A9PF	0.320548	0	2.68296	2.76934	2.51978	2.45238	2.47317	3.17686	2.65401
TCGA-GV-A3JV	1.18904	1	2.67706	2.76934	2.49742	2.41433	2.44302	3.17686	2.61527
TCGA-ZF-AA5N	0.460274	1	8.95201	3.229	2.56264	4.52054	9.50565	3.29646	3.03402
TCGA-XF-A9T8	1.14521	1	2.78269	2.76934	2.49742	11.0335	5.37434	3.28772	2.6988
TCGA-5N-A9KI	0.208219	1	2.60144	2.76934	2.53431	2.9214	2.6647	3.26691	2.94023
TCGA-CF-A3MG	1.01096	0	2.69999	2.80288	2.51219	2.51637	2.45992	3.17686	2.61527
TCGA-GC-A4ZW	0.0410959	0	2.62659	2.76934	2.51245	2.38295	2.43423	3.17686	2.64131
TCGA-E7-A4XJ	0.186301	1	6.01062	3.25869	2.49742	3.30813	3.69378	3.17686	2.74911
TCGA-FD-A3NA	5.05479	0	2.68924	2.94266	2.52719	6.28765	2.76707	3.35356	2.78683
TCGA-DK-A3IT	1.77534	0	2.65088	2.79647	2.49742	2.49163	2.5252	3.17686	3.45521
TCGA-R3-A69X	1.1863	0	2.73021	2.76934	2.50925	2.38295	2.48513	3.26238	2.91766
TCGA-4Z-AA83	5.54521	0	2.60328	2.76934	2.51566	2.6918	2.43423	3.21051	2.70821
TCGA-ZF-A9R0	1.86301	1	2.64677	2.76934	2.49742	2.48699	2.43423	3.26936	2.61527
TCGA-GC-A3I6	1.72603	1	2.75434	2.76934	2.55659	6.63037	3.47652	3.17686	6.01639
TCGA-XF-A9SH	5.4	1	2.59732	2.76934	3.05075	2.75542	2.45404	3.17686	2.6545
TCGA-UY-A78L	3.08767	0	2.6363	3.71838	2.62327	8.82023	4.16606	3.19708	4.70007
TCGA-XF-AAN5	6.28219	0	2.66884	2.76934	2.79781	3.15543	5.06981	3.22789	2.68666
TCGA-UY-A78P	6.52055	0	2.68363	2.83048	2.57672	5.63796	2.83413	3.64451	3.1273
TCGA-CF-A8HY	0.945205	0	2.60229	2.76934	2.49742	2.75964	2.43423	3.17686	2.61527
TCGA-CF-A9FL	1.54795	1	2.73111	2.76934	2.49742	2.42755	3.23457	3.20312	2.67624
TCGA-E7-A6MD	0.353425	0	2.65771	2.76934	2.51192	2.4718	2.43423	3.22981	2.8572
TCGA-CF-A9FF	0.989041	0	2.66803	2.76934	2.49742	3.84342	2.49749	3.17686	2.70869
TCGA-XF-AAMY	8.24932	0	2.63989	2.81908	2.49742	3.53688	2.45337	3.17686	2.67184
TCGA-G2-A3IE	1.67671	1	2.72827	2.76934	2.49742	3.01853	2.4441	3.19767	2.96017
TCGA-GU-A767	0.394521	1	2.75408	2.82929	2.49742	3.23937	2.64984	3.17686	3.24579
TCGA-G2-A3IB	0.60274	1	7.99445	4.72763	4.58428	11.0389	6.46843	3.23154	11.5256
TCGA-CF-A1HS	1.04658	0	6.64851	3.0396	2.49742	10.2325	3.47627	3.17686	10.9531
TCGA-DK-A3IN	0.684932	1	3.74692	4.66217	2.49742	4.6968	2.98765	3.23767	2.69999
TCGA-2F-A9KT	6.44384	0	2.7694	2.88859	2.51539	4.96672	4.09071	3.30591	6.28633
TCGA-UY-A78N	7.23562	1	2.82618	2.76934	2.49742	2.57933	2.44397	3.21767	3.68658
TCGA-DK-A1A5	0.178082	1	2.61512	2.83078	2.73136	2.43942	2.92498	3.17686	2.90602
TCGA-E7-A5KE	0.0465753	0	2.64622	2.80075	2.49742	2.38295	2.5391	3.22731	2.63918
TCGA-FD-A62S	1.11233	1	2.76915	3.58344	2.53115	4.57112	5.02574	3.23901	5.06733
TCGA-G2-AA3B	5.50137	0	2.93033	2.81289	2.49742	5.20716	2.43423	3.17686	2.63202
TCGA-K4-A54R	2.30685	0	2.74014	2.76934	2.58003	4.04607	2.66676	3.32814	2.64468
TCGA-XF-A9T5	5.55342	0	2.63644	2.76934	2.49742	2.64227	2.43423	3.25898	3.19085
TCGA-BT-A20J	1.5863	1	2.75752	2.80592	2.51352	2.38295	2.43423	3.4812	2.85921
TCGA-XF-AAMW	0.693151	1	2.68683	3.2745	2.51898	6.1986	3.83643	3.17686	2.70679
TCGA-ZF-AA4V	4.94795	0	2.60865	5.19905	2.554	4.08034	5.82277	3.19806	3.12379
TCGA-GU-AATP	2.74795	0	2.69641	2.92981	4.46183	2.44014	2.69808	3.2107	2.64718
TCGA-CU-A0YN	1.07671	1	6.06741	5.80511	2.52163	10.7642	6.73086	3.30776	8.95559
TCGA-XF-AAMH	0.942466	1	2.66897	6.89965	2.71675	5.517	6.43805	3.88689	3.0431
TCGA-DK-A2I6	7.27671	0	2.6245	2.76934	2.50576	2.40928	3.73555	3.17686	2.67258
TCGA-DK-AA6Q	1.13151	1	2.65471	2.84225	9.98002	7.2477	2.79577	3.20682	3.88641
TCGA-XF-A8HI	1.49041	1	2.60201	2.80166	2.52561	2.59072	2.44666	3.25424	2.82174
TCGA-DK-A2I1	1.49589	0	2.77782	2.76934	2.6936	3.20646	2.4535	3.3155	2.81258
TCGA-E7-A7PW	1.13973	0	3.02546	2.84522	2.53102	3.18988	2.54837	3.32778	5.69048
TCGA-XF-AAMT	0.246575	1	2.86756	2.91827	3.05781	3.08414	2.923	3.21844	3.86721
TCGA-BT-A20R	0.421918	1	3.16499	2.79586	2.49742	2.38295	2.57029	3.24034	2.61527
TCGA-H4-A2HQ	1.61644	0	2.66301	2.76934	2.49742	2.46709	2.48146	3.17686	3.09
TCGA-FD-A43S	1.24658	0	2.61034	2.76934	2.49742	2.46473	2.45738	3.22558	3.33496
TCGA-ZF-AA58	4.51781	0	2.59732	2.92869	2.53365	2.45809	2.52736	3.37026	2.70786
TCGA-DK-AA6P	1.25205	0	2.76701	2.76934	2.49742	2.38295	2.43423	3.17686	2.61527
TCGA-XF-AAN0	4.70685	1	2.60371	2.76934	2.57315	3.34847	2.57971	3.24759	2.6571
TCGA-BT-A0YX	1.09589	1	2.83727	2.76934	2.57519	8.65001	2.82694	3.20137	2.82911
TCGA-ZF-A9R5	2.9863	0	2.6245	2.76934	2.49742	2.9448	2.43423	3.17686	2.62735
TCGA-GV-A3JX	1.59178	0	2.73886	9.01637	2.51632	6.42605	2.70466	3.32851	6.62928
TCGA-ZF-A9R3	2.6	1	2.64154	2.76934	2.49742	2.72934	2.46391	3.17686	3.33597
TCGA-G2-A2EO	4.94247	1	2.6664	2.76934	2.51085	2.71992	2.68291	3.20176	2.62709
TCGA-CF-A5UA	1	0	2.66573	2.76934	2.49742	2.50429	2.46895	3.17686	2.61527
TCGA-K4-A3WU	0.287671	0	3.12996	2.85201	2.52495	4.53858	2.60221	3.19395	2.82413
TCGA-DK-AA71	1.13699	0	2.73111	2.76934	2.49742	2.6733	3.73488	3.17686	6.07787
TCGA-XF-A9T2	1.57534	1	2.73873	11.7425	2.52389	2.38295	2.65042	6.54257	3.31658
TCGA-FD-A5BY	0.687671	0	2.68068	2.76934	2.59857	3.57998	6.97991	3.22481	3.49236
TCGA-BT-A20T	1.2411	1	2.66125	2.76934	2.54112	4.20391	2.98611	3.21748	6.20133
TCGA-UY-A78O	6.33425	0	2.80387	2.76934	2.49742	2.42706	2.43423	3.20293	2.67563
TCGA-4Z-AA89	2.81918	0	2.73228	2.76934	2.49742	3.28638	2.47739	3.17686	2.87743
TCGA-XF-A9SW	0.991781	1	2.59732	2.82974	2.64982	4.85127	2.65134	3.27368	2.76986
TCGA-BT-A20W	0.69589	1	2.6907	2.81092	2.55167	2.49475	2.46616	3.17686	3.6852
TCGA-FD-A3N5	1.87671	1	9.45721	4.30822	2.49742	10.5775	8.11409	3.20876	13.7105
TCGA-DK-A3WX	0.879452	1	5.01943	4.59046	2.60905	6.41082	4.55465	3.24034	5.95093
TCGA-FD-A62N	0.224658	0	2.59732	2.89506	2.51165	2.62916	2.9406	3.30462	2.62772
TCGA-HQ-A5NE	1.0137	1	2.63699	3.00123	2.51098	7.559	4.26918	3.25101	3.48172
TCGA-XF-A8HE	10.4575	0	2.76978	2.88441	2.54868	10.4229	5.30035	3.20079	4.54514
TCGA-DK-AA6R	13.811	0	2.98536	2.76934	2.49742	10.7352	5.8069	3.17686	4.11181
TCGA-XF-A9SI	6.63836	0	2.68336	2.80166	2.52574	2.42743	2.44666	3.22885	2.62772
TCGA-BT-A42C	2.39178	0	2.81525	2.81334	2.5071	2.82161	2.47621	3.26483	4.29616
TCGA-KQ-A41O	4.2137	0	2.61175	2.76934	2.5268	2.38295	2.74651	3.17686	2.65364
TCGA-YF-AA3M	1.13699	0	2.61161	2.86684	2.49742	3.02408	2.45337	3.17686	3.44591
TCGA-ZF-AA4N	0.241096	1	2.74655	2.90962	9.10551	5.42042	2.63012	3.17686	5.92974
TCGA-G2-A2EC	1.90685	1	2.61821	2.79372	2.49742	3.13023	2.50744	3.17686	2.63391
TCGA-CF-A5U8	1.09315	0	2.60201	2.76934	2.49742	2.38295	2.43423	3.17686	2.61527
TCGA-UY-A8OD	9.40274	0	2.59732	2.76934	2.51219	2.47368	3.2709	3.2041	2.94458
TCGA-4Z-AA7R	1.43014	1	2.60611	2.79983	2.49742	4.04806	2.44599	3.22596	2.70619
TCGA-FD-A3B4	1.39726	1	3.60055	4.32484	2.7977	7.94349	5.3761	3.24111	6.33252
TCGA-FJ-A3Z7	2.58904	0	2.83246	2.76934	2.49742	2.55084	2.43423	3.25879	2.66388
TCGA-G2-A2EJ	4	0	4.31052	8.10299	2.49742	11.2935	8.40683	3.17686	4.51965
TCGA-SY-A9G0	2.76164	1	2.73963	2.76934	2.51566	2.49405	2.43423	3.21032	2.63113
TCGA-G2-A2EK	1.32877	0	2.62895	2.81334	2.51685	2.38295	2.43423	3.17686	3.24252
TCGA-FD-A5BX	0.473973	1	2.59732	2.76934	2.49742	2.38295	2.43423	3.37152	2.61527
TCGA-XF-AAN4	2.25479	1	2.60964	2.89363	2.49742	2.38295	2.5603	3.43726	2.66376
TCGA-FD-A3SO	0.460274	1	2.65102	2.79846	2.52296	3.89966	2.88972	3.29219	2.6916
TCGA-FD-A6TA	5.23836	0	2.60752	2.76934	3.22653	3.02658	2.62493	3.26143	2.65549
TCGA-FD-A3SS	1.07123	1	5.78027	4.60615	2.61883	3.65576	6.6448	3.21264	8.56192
TCGA-FD-A43P	2.27945	0	2.69349	2.89864	2.55516	2.88881	2.44275	3.31678	2.72999
TCGA-BT-A3PK	0.830137	1	2.78182	2.95886	2.50415	9.62548	3.83459	3.3674	2.71756
TCGA-XF-A9T6	0.175342	0	2.63644	7.88678	2.49742	2.60285	3.72861	3.17686	2.70477
TCGA-FD-A5BV	0.446575	1	5.59331	2.76934	2.49742	2.55997	5.44377	3.17686	2.7634
TCGA-ZF-AA4U	0.717808	1	2.62156	2.76934	2.49742	2.67681	2.4472	3.20429	4.7236
TCGA-SY-A9G5	3.24932	0	2.64361	2.76934	3.31365	2.52665	2.71232	3.2637	2.65648
TCGA-KQ-A41R	3.69863	0	2.79943	2.90179	2.49742	3.32658	2.43423	3.17686	2.68376
TCGA-GC-A6I1	0	0	2.8658	2.86494	2.52587	3.83543	3.54076	3.20312	3.71388
TCGA-GU-A764	1.67123	0	2.67316	5.25964	2.66516	3.39244	4.56022	3.17686	2.77156
TCGA-G2-A2EF	5.16164	0	2.76978	2.82344	2.49742	3.73982	2.98131	3.20624	4.35781
TCGA-FT-A61P	0.923288	0	2.62017	5.10958	2.52534	2.42682	3.52675	3.32705	2.68702
TCGA-K4-AAQO	0.983562	0	2.98146	2.80409	2.51272	2.5209	2.43423	3.17686	6.23383
TCGA-DK-AA6L	3.1863	1	2.59732	2.76934	2.59443	2.53294	3.75407	3.17686	2.68642
TCGA-K4-A6MB	1.28493	0	5.90473	3.59993	2.50804	6.07476	2.70433	3.23499	8.50051
TCGA-BT-A20P	1.49041	1	2.59732	2.82104	2.52018	2.45381	2.43423	3.17686	2.61527
TCGA-FD-A3SJ	2.02466	1	2.83631	2.76934	2.49742	2.46438	2.44194	3.17686	2.7884
TCGA-G2-A3VY	1.46849	0	2.99248	2.76934	2.49742	2.41433	2.44302	3.17686	2.62405
TCGA-GC-A3WC	1.47945	0	2.81659	2.79983	7.96404	4.37366	2.48054	3.20157	4.09485
TCGA-CU-A3QU	0.432877	0	2.80902	2.76934	2.49742	2.53596	2.43423	3.17686	2.61527
TCGA-FD-A3SP	2.14521	0	2.6454	5.78636	3.40221	2.38295	2.55931	3.35932	3.01698
TCGA-GC-A3RB	1.59452	0	2.79251	2.875	2.49742	2.79287	2.45912	3.21187	3.37748
TCGA-GU-AATQ	0.583562	1	2.76726	2.76934	2.84361	3.64398	2.47949	3.17686	2.74611
TCGA-GC-A6I3	0	0	2.86226	2.80804	2.49742	2.62885	2.44922	3.20818	2.61527
TCGA-GC-A3RD	1.1726	0	3.28733	3.62229	2.52336	4.33716	3.4112	3.17686	5.0642
TCGA-GD-A3OQ	0.260274	0	2.69469	3.45089	2.51592	5.25285	4.37128	3.21109	3.17448
TCGA-CF-A47T	1.05479	1	2.67934	2.86494	2.49742	4.33922	2.44679	3.20312	3.58623
TCGA-ZF-AA52	2.95068	1	2.60286	2.8808	3.96754	2.58008	2.47778	3.26804	2.75439
TCGA-XF-A8HG	1.27945	1	2.62617	2.76934	2.49742	2.38295	2.43423	3.17686	2.61527
TCGA-FD-A3B7	0.334247	1	2.69813	2.76934	3.33233	3.60382	5.76758	3.19591	2.83783
TCGA-DK-A3IL	1.13151	1	2.63561	2.76934	2.49742	4.54924	2.44572	3.17686	5.30817
TCGA-E7-A6ME	2.00274	0	2.60766	2.80531	2.49742	2.38295	2.48878	3.20604	2.61527
TCGA-GD-A2C5	2.22466	0	2.65812	2.79464	2.51965	2.38295	2.5196	3.17686	2.7884
TCGA-DK-AA6X	1.27945	0	2.60512	2.76934	2.52097	2.52497	2.73154	3.30406	2.9262
TCGA-UY-A9PD	1.48493	0	2.75396	2.76934	2.49742	3.15768	2.43423	3.17686	2.83482
TCGA-DK-A3IM	0.679452	1	6.11685	5.48828	2.61314	6.4899	3.8109	3.19395	8.44857
TCGA-BT-A42F	2.36712	0	2.74655	2.76934	2.5436	4.54241	3.76165	3.44019	3.03871
TCGA-FD-A3SL	1.95068	1	2.91131	2.76934	2.51018	2.38295	2.44545	3.2004	2.8212
TCGA-BT-A3PH	0.389041	1	2.6491	2.79096	2.51632	4.77851	3.4359	3.19435	2.63177
TCGA-FD-A3SQ	3.89863	1	2.59732	2.76934	2.5818	2.38295	2.51871	3.19962	3.21822
TCGA-ZF-A9RF	5.33973	0	2.60172	2.76934	2.52389	2.38295	5.19501	4.4306	2.69449
TCGA-DK-A1A3	1.82192	1	2.65348	2.76934	2.49742	2.74325	2.55658	3.20371	2.80479
TCGA-BT-A2LA	1.43014	0	2.62324	2.76934	2.54972	2.72627	3.16845	3.25727	2.61527
TCGA-PQ-A6FN	1.38904	0	3.38141	3.00029	2.54321	7.17387	5.41746	3.26106	6.10832
TCGA-GD-A3OP	0.175342	0	4.11616	2.81077	2.50657	2.38295	2.45015	3.21051	2.63113
TCGA-FD-A5BT	0.89863	1	2.60766	2.94197	2.49742	2.43253	4.19012	3.34615	2.7846
TCGA-BL-A3JM	0.561644	1	2.85386	13.0153	2.50617	2.38295	2.44194	3.31752	2.64556
TCGA-E7-A85H	1.07945	0	4.70669	2.76934	2.49742	2.38295	2.45391	3.23881	2.62519
TCGA-CU-A72E	1.13151	1	2.74796	2.76934	2.72954	6.09717	2.47791	3.17686	5.8333
TCGA-FD-A3SN	2.43014	0	2.67032	2.90863	2.51005	2.53484	3.90523	3.24607	2.66964
TCGA-GU-A762	0.635616	1	2.59732	2.76934	2.51032	2.38295	6.35822	3.17686	2.64867
TCGA-GV-A3QH	0.706849	1	2.61849	2.83198	2.49742	3.65037	2.43423	3.17686	2.62342
TCGA-FD-A6TF	0.189041	1	2.60907	3.66693	2.49742	4.7289	5.79692	3.28511	2.91433
TCGA-XF-A9SJ	0.268493	1	2.60653	3.52112	2.49742	2.46921	3.37475	3.25329	2.7875
TCGA-ZF-A9RL	7.40548	0	2.72606	2.76934	2.49742	2.38295	2.44801	3.17686	3.63639
TCGA-E7-A678	2.1863	0	2.61512	2.76934	2.51552	2.38295	2.43423	3.17686	2.61527
TCGA-GD-A76B	0.613699	0	2.65785	2.98304	2.50844	2.82455	2.46311	3.21748	2.62494
TCGA-GV-A6ZA	1.89315	0	2.59732	2.86172	2.52481	2.50829	2.45832	3.2275	2.66277
TCGA-FD-A5C1	4.90959	0	2.60611	2.76934	2.72144	7.46379	5.852	3.20176	5.99705
TCGA-BT-A20X	0.687671	1	5.83242	5.95206	2.67562	7.43752	5.21704	3.31274	4.19358
TCGA-K4-A3WV	1.76986	0	2.61512	2.97393	2.49742	8.96112	3.59259	3.20196	5.62446
TCGA-FD-A5C0	1.50685	1	2.73331	2.76934	2.51018	3.37396	2.54236	3.26954	4.2539
TCGA-DK-A3IU	1.93425	1	4.1474	3.28971	2.51725	4.24228	4.36828	3.31935	7.72129
TCGA-UY-A78K	1.46849	1	2.9319	2.76934	2.52097	3.44192	2.44464	3.17686	2.67611
TCGA-DK-A1AE	1.34521	0	2.82848	2.76934	9.06396	5.77226	2.47317	3.17686	2.69796
TCGA-LT-A8JT	1.75616	0	2.60865	2.76934	2.50898	2.45429	2.43423	3.17686	2.67453
TCGA-BT-A20O	1.0137	1	2.60243	2.76934	8.36791	2.47802	2.44787	3.31568	2.68158
TCGA-K4-A4AB	0.208219	0	2.82848	2.76934	2.65271	2.84979	5.67991	3.17686	2.6738
TCGA-FD-A43U	1.74247	0	2.64526	2.76934	2.52428	2.72001	2.46934	3.75762	3.09325
TCGA-FD-A6TE	1.03014	0	2.63713	2.76934	2.49742	2.60306	2.60581	3.21167	2.67197
TCGA-XF-A9SV	1.06301	1	2.66478	2.76934	2.57443	2.54009	2.58713	3.17686	2.61527
TCGA-GD-A6C6	0.183562	0	2.80779	2.76934	2.49742	2.38295	2.46098	3.17686	2.62861
TCGA-KQ-A41N	4.39452	0	2.71066	2.76934	2.49742	2.42791	2.73883	3.563	2.64018
TCGA-4Z-AA7W	2.30137	0	2.66532	2.76934	2.57698	3.50817	2.6945	3.20682	2.72485
TCGA-CF-A9FH	-0.175342	0	2.59732	2.76934	2.49742	2.38295	2.43423	3.2074	2.61527
TCGA-KQ-A41Q	0.989041	0	2.61119	2.76934	2.70742	2.55117	2.43423	3.17686	2.71082
TCGA-E7-A3X6	2.47671	1	2.72852	2.76934	2.63819	2.5985	2.58762	3.17686	4.37759
TCGA-XF-A9SL	5.53425	1	2.60201	2.83287	2.55283	2.38295	2.55285	3.25367	2.71047
TCGA-4Z-AA81	3.47945	1	2.60257	6.98813	2.51326	4.15886	5.17152	3.17686	2.65636
TCGA-DK-A1AB	1.39178	1	3.14811	2.91431	2.84015	3.58062	3.52723	3.20721	7.10435
TCGA-XF-A9T0	2.18904	0	2.94142	2.80531	3.06066	3.03593	2.46178	3.20604	3.32928
TCGA-GC-A3RC	1.32603	0	8.38283	2.76934	2.5347	8.80349	3.90954	3.17686	9.83319
TCGA-XF-AAN8	0.323288	1	2.59732	2.81621	2.49742	2.38295	2.4523	3.28865	3.10592
TCGA-XF-A8HF	8.09315	1	4.08735	2.76934	2.49742	3.2151	2.47	3.20215	4.70659
TCGA-E5-A2PC	3.63288	0	2.67692	2.76934	2.53154	2.38295	2.45671	3.17686	2.64506
TCGA-ZF-A9R2	1.7589	0	2.78867	2.76934	2.54478	2.61487	2.48944	3.17686	2.77348
TCGA-E5-A4U1	3.23562	0	2.70606	2.76934	2.49742	2.38295	2.43423	3.20565	5.73011
TCGA-BT-A0S7	0.547945	1	3.33633	2.76934	2.49742	8.14413	2.57041	3.25101	6.84133
TCGA-ZF-A9RM	3.9863	0	3.67199	2.82704	2.49742	2.42291	2.44545	3.17686	2.63742
TCGA-UY-A9PB	2.46301	0	2.60823	6.08865	2.68387	2.53216	3.60279	3.29609	2.61527
TCGA-XF-A9SY	1.75342	0	2.65744	2.88224	2.67325	2.6717	3.63429	3.26917	2.63013
TCGA-E7-A7DU	0.0767123	0	2.671	2.76934	2.49742	2.45417	2.43423	3.21902	2.61527
TCGA-XF-AAMJ	4.57534	1	2.68804	2.85437	2.53509	2.38295	2.51539	3.34579	2.64817

## Sheet: trainRisk
id	futime	fustat	DSG1	C6orf15	SOST	SPRR2A	SERPINB7	MYBPH	KRT1	riskScore	risk
TCGA-ZF-A9RN	1.68493	1	2.9319	2.76934	2.54112	2.42901	2.45992	3.25708	8.78884	1.78907	high
TCGA-CF-A1HR	1.06575	0	2.59732	2.76934	2.54634	2.38295	2.46298	3.23709	2.68569	1.48403	low
TCGA-XF-A8HH	0.156164	1	2.86991	2.76934	2.55736	2.64514	2.48683	3.23269	2.69317	1.49876	low
TCGA-ZF-AA4W	5.0137	0	3.55274	3.15446	2.57468	7.02559	5.35833	3.39885	3.99076	1.85931	high
TCGA-XF-A9SU	0.49863	1	2.66166	2.81062	2.49742	3.14306	2.64182	3.21032	3.06761	1.5106	low
TCGA-DK-A3IQ	1.47671	1	2.68082	2.86654	2.572	2.41716	4.29387	3.19708	2.8264	1.62854	high
TCGA-FD-A6TK	0.90411	0	2.6517	3.94726	2.65739	3.03923	5.67885	3.23862	2.70131	1.8036	high
TCGA-DK-A1A7	1.53425	0	2.61344	2.76934	2.50737	2.55898	2.43423	3.17686	3.41428	1.50237	low
TCGA-CU-A5W6	0.153425	1	2.6871	2.76934	2.51085	4.92148	4.33948	3.25025	4.35951	1.70796	high
TCGA-DK-A3X1	5.50411	0	2.8155	2.85687	2.56149	2.99632	2.43423	3.22481	3.11967	1.51916	low
TCGA-XF-A9ST	0.350685	1	2.60257	2.76934	2.49742	2.73594	2.43423	3.17686	2.61527	1.463	low
TCGA-CF-A9FM	1.09041	0	2.59732	2.76934	2.49742	2.38295	2.78533	3.17686	2.6281	1.48692	low
TCGA-BT-A20V	0.421918	1	3.01893	3.08342	2.53496	2.38295	6.30074	3.55845	2.78594	1.84161	high
TCGA-GV-A3QF	1.69041	1	2.62282	2.76934	2.49742	2.42377	2.44558	3.17686	2.61527	1.46321	low
TCGA-DK-A2I4	10.5068	0	2.59732	3.3349	2.58484	2.43894	2.65965	3.3523	2.69916	1.55389	low
TCGA-DK-A6B2	1.30685	0	2.65962	2.76934	2.49742	2.62771	2.58555	3.22134	2.61527	1.48207	low
TCGA-DK-A1AG	1.30137	0	2.60101	2.79494	2.49742	3.61065	2.4441	3.17686	2.63491	1.46985	low
TCGA-XF-A9SZ	2.35342	1	2.63353	2.90948	3.50133	3.8231	2.54211	3.2637	2.67001	1.673	high
TCGA-E7-A519	1.39178	0	2.59732	2.85805	2.49742	2.6134	2.50241	3.48322	2.63252	1.51829	low
TCGA-2F-A9KO	2.01096	1	2.64457	2.80637	2.51365	2.52947	2.49035	3.20682	4.85891	1.58372	high
TCGA-ZF-A9R1	2.11781	0	2.60653	2.80136	2.51152	2.97859	2.69271	3.17686	2.77731	1.49458	low
TCGA-4Z-AA7S	2.91507	1	2.62352	2.76934	2.49742	2.50498	2.43423	3.17686	2.63855	1.46389	low
TCGA-BL-A13J	0.221918	1	5.88846	2.95258	2.53489	4.57184	2.86119	3.19156	7.53484	1.87821	high
TCGA-DK-A3IK	0.4	1	2.63989	2.85981	2.66921	3.17206	2.44316	3.17686	3.66404	1.55149	low
TCGA-C4-A0F1	0.243836	0	3.37805	4.15825	2.59744	7.36266	3.09969	3.21902	5.62869	1.80361	high
TCGA-DK-A3IS	4.18904	0	2.63408	2.76934	2.49742	2.44183	2.44248	3.19435	2.99327	1.48407	low
TCGA-UY-A9PH	4.27671	0	2.63422	2.76934	2.49742	2.80953	2.45417	3.17686	4.61873	1.56127	high
TCGA-E5-A4TZ	1.27945	1	5.61235	3.59601	2.49742	7.04194	3.99884	3.21245	8.36098	2.03132	high
TCGA-DK-A3WW	1.73425	0	3.71873	2.95348	2.53352	3.77844	5.65237	3.2434	4.41304	1.85111	high
TCGA-K4-A5RH	0.756164	0	2.5996	2.78528	3.0287	2.44783	2.46457	3.18965	2.61527	1.55819	high
TCGA-ZF-AA56	0.709589	1	3.16699	2.79846	3.13927	7.06815	3.27778	3.40061	4.58051	1.80252	high
TCGA-UY-A8OB	5.77808	0	2.72333	2.84758	2.51485	6.01317	4.16561	3.24053	2.86479	1.63417	high
TCGA-YC-A9TC	0.0547945	1	2.75115	2.79754	2.74637	2.45928	2.53885	3.43449	2.7875	1.56575	high
TCGA-CF-A7I0	1.00822	0	2.68149	2.76934	2.49742	2.51581	2.49736	3.17686	2.64081	1.47073	low
TCGA-K4-A5RJ	1.47671	0	2.603	2.8085	2.53154	3.63374	2.56425	4.93763	2.61527	1.74545	high
TCGA-YF-AA3L	0.99726	0	2.60668	2.76934	2.49742	2.38295	2.49568	3.17686	2.67648	1.4689	low
TCGA-CF-A3MI	1.0137	0	2.62992	2.76934	2.49742	2.66748	2.43423	3.22288	2.6478	1.47211	low
TCGA-DK-A6B0	6.38356	0	2.59732	2.76934	2.49742	2.42059	2.43423	3.19903	2.61527	1.46471	low
TCGA-DK-A6B1	5.6137	0	3.83159	2.88051	2.49742	3.11352	2.43423	3.17686	2.74876	1.52347	low
TCGA-G2-AA3C	0.578082	1	2.59732	2.80653	2.49742	2.66224	2.51795	12.2934	2.86247	2.83443	high
TCGA-XF-AAN3	7.19178	0	2.60399	2.76934	5.78822	4.48413	2.62765	3.20526	2.68968	2.05982	high
TCGA-CU-A0YO	0.408219	1	2.6875	2.76934	2.49742	2.86451	3.71118	3.17686	3.948	1.62131	high
TCGA-BT-A3PJ	2.16164	0	3.73465	2.93653	2.49742	4.5397	5.54178	3.17686	2.82445	1.75456	high
TCGA-CF-A47Y	1.02192	0	2.61961	2.76934	2.49742	2.38295	2.43423	3.17686	2.61527	1.46209	low
TCGA-FD-A62O	0.591781	1	2.60201	2.80196	2.49742	4.40625	2.45925	3.20332	2.97413	1.49491	low
TCGA-BL-A0C8	3.33973	0	3.31857	2.76934	2.49742	2.77955	2.44266	3.19794	2.6457	1.49535	low
TCGA-E7-A7DV	0.10137	0	2.60059	2.76934	2.63331	2.38295	4.79685	6.65043	2.62418	2.16904	high
TCGA-DK-A3WY	13.6082	0	2.62198	2.9343	2.51005	2.38295	2.44531	3.37687	2.61527	1.50392	low
TCGA-BT-A20N	2.17808	1	3.16432	2.80698	2.5938	3.36096	3.19561	3.17686	3.30585	1.59282	high
TCGA-G2-A2ES	2.75068	1	2.94598	2.83586	2.58383	11.9782	4.17159	3.17686	3.15697	1.68493	high
TCGA-GC-A3YS	2.07671	0	2.62728	2.79937	2.83575	2.61266	2.89282	3.22519	3.28433	1.59513	high
TCGA-FD-A43X	0.30137	0	2.60087	2.76934	2.49742	2.38295	2.43423	3.29405	2.68919	1.48229	low
TCGA-XF-A9SM	2.87123	0	2.64485	3.23339	2.71525	4.65239	3.75653	3.33398	3.71345	1.70613	high
TCGA-DK-A6AV	5.34795	0	2.63228	2.81017	2.49742	2.38295	2.59813	3.3061	2.63101	1.49644	low
TCGA-GU-A42Q	0.942466	1	3.5581	2.79402	8.91209	4.63183	2.58725	3.17686	4.33901	2.7079	high
TCGA-C4-A0F7	0.169863	1	8.39035	2.76934	2.49742	6.53906	2.58592	3.19161	11.1525	2.11707	high
TCGA-CF-A47W	1.00822	0	2.59732	2.76934	2.49742	2.38295	2.43423	3.19747	2.62507	1.46478	low
TCGA-XF-AAMQ	5.96438	0	2.60243	2.76934	2.49742	2.95133	2.60149	3.17686	2.74496	1.48205	low
TCGA-K4-A3WS	2.08493	0	2.75408	2.76934	2.56264	2.71566	2.48015	3.24949	3.38099	1.53036	low
TCGA-C4-A0EZ	0.747945	1	2.68055	7.61967	2.5211	5.74526	2.69887	3.38541	6.83257	2.00145	high
TCGA-CF-A47S	0.912329	0	2.60144	2.78389	2.49742	3.0545	2.43978	3.17686	2.61527	1.46556	low
TCGA-ZF-AA5P	1.01918	0	2.6302	2.80227	2.49742	3.15303	2.78123	3.33198	2.73651	1.52124	low
TCGA-XF-A9SX	1.96986	1	2.59732	4.72174	2.57634	2.38295	2.50357	3.25044	2.76556	1.60564	high
TCGA-FD-A3B8	1.05205	0	2.6109	2.79311	2.49742	2.97867	3.44064	3.2894	2.76975	1.56156	high
TCGA-CF-A27C	1.16438	0	2.61428	2.76934	2.50791	2.38295	2.47936	3.17686	2.6334	1.46779	low
TCGA-XF-A9T4	1.35616	1	2.74335	2.89205	2.50536	5.8986	4.87368	3.19161	3.29112	1.6988	high
TCGA-HQ-A2OF	5.33425	0	2.60158	2.79861	2.52296	2.42328	2.43423	3.17686	2.63768	1.46868	low
TCGA-DK-AA74	4.67945	0	2.61975	2.76934	2.67064	6.44118	2.65769	3.2603	4.17245	1.61223	high
TCGA-FD-A3SM	1.49863	1	2.60865	2.96942	2.75186	2.52271	2.57016	3.19825	2.61527	1.53009	low
TCGA-KQ-A41P	2.99726	0	2.60611	3.19685	2.49742	3.00805	2.91492	3.32045	3.01493	1.56255	high
TCGA-C4-A0F6	1.91781	0	5.33869	2.76934	2.49742	2.5108	3.06319	3.21574	9.08092	1.92342	high
TCGA-FD-A3B5	0.745205	1	8.88194	6.89306	2.60531	10.2822	7.35922	3.22808	8.66802	2.62612	high
TCGA-4Z-AA80	0.0520548	1	2.79919	2.76934	2.49742	2.61644	2.44827	3.20643	2.67062	1.47791	low
TCGA-FD-A3B6	2.75342	1	2.63519	4.41754	2.59932	2.89614	4.35824	3.28249	2.6656	1.72885	high
TCGA-4Z-AA87	3.98356	0	2.94052	2.76934	2.64994	3.31922	2.43423	3.2603	2.61527	1.51698	low
TCGA-DK-A1A6	5.53425	0	2.7655	2.76934	2.49742	4.0222	2.4519	3.2138	2.61527	1.48154	low
TCGA-DK-A1AD	9.36986	0	2.67289	3.1844	2.61128	3.94004	2.43423	3.19513	3.63645	1.56479	high
TCGA-FD-A5BS	4.49041	0	2.59732	2.76934	3.30789	2.38295	2.6307	3.50456	2.69688	1.66753	high
TCGA-2F-A9KW	0.69589	1	2.62756	2.80455	2.51286	2.76328	2.46125	3.23345	2.64219	1.48027	low
TCGA-DK-AA6T	1.56712	0	2.59732	2.80349	2.49742	2.42974	2.572	3.17686	2.62836	1.4738	low
TCGA-4Z-AA84	1.26027	0	2.60696	2.80273	2.55529	2.63651	2.5219	3.17686	2.61527	1.48081	low
TCGA-FJ-A3Z9	1.05479	1	5.07163	2.84373	2.49742	5.79855	4.73753	3.2074	3.11398	1.76627	high
TCGA-CU-A0YR	1.26027	1	2.72047	2.83705	2.51245	2.38295	2.44747	3.3378	2.66707	1.49951	low
TCGA-FD-A3B3	2.66849	1	5.29327	3.43344	2.51339	8.78511	3.1716	3.23537	9.14786	2.00254	high
TCGA-FD-A43N	1.91507	0	2.99892	3.07947	2.50737	4.94193	2.59897	3.23154	2.91018	1.54038	low
TCGA-BL-A13I	0.610959	1	2.59732	2.76934	9.72425	2.62247	2.43423	3.28339	3.80516	2.78103	high
TCGA-KQ-A41S	0.0958904	0	2.6013	2.76934	2.49742	2.74477	2.49594	3.17686	2.6667	1.46985	low
TCGA-4Z-AA86	0.852055	1	2.6588	3.60839	2.74648	6.3222	4.63645	3.33835	4.26423	1.82973	high
TCGA-E7-A5KF	0.0547945	0	2.66694	2.79678	2.49742	2.42083	2.43423	3.26446	2.61527	1.47855	low
TCGA-XF-AAN7	1.54795	1	2.63187	2.76934	2.52402	2.38295	2.50293	3.27331	2.66117	1.48853	low
TCGA-DK-AA6M	4.33425	0	2.62895	2.89793	2.57341	2.70847	2.73937	3.24778	3.50152	1.55854	high
TCGA-CU-A3YL	2.48219	0	2.66274	2.79831	2.57213	2.38295	2.52113	3.2004	2.70179	1.49201	low
TCGA-ZF-A9RD	1.11781	1	3.55165	6.71763	2.68234	10.9482	6.08474	3.22211	7.80302	2.29877	high
TCGA-C4-A0F0	0.161644	0	2.84075	2.76934	2.49742	3.13572	5.17601	3.17686	3.35872	1.70478	high
TCGA-FD-A3SR	1.64932	1	2.60555	2.82629	2.51005	3.347	2.71442	3.2002	2.77145	1.50201	low
TCGA-DK-A6B5	4.22466	0	2.76562	2.88311	2.51792	4.25014	3.1904	3.19591	4.59979	1.63684	high
TCGA-HQ-A5ND	0.750685	1	2.72164	2.76934	2.49742	3.47493	2.54924	4.39996	2.62722	1.66093	high
TCGA-DK-AA76	1.00274	0	2.86897	3.00377	2.49742	4.39445	3.88696	3.17686	3.12096	1.62101	high
TCGA-CF-A47V	1.03836	0	2.60893	2.76934	2.50925	2.38295	2.43423	3.17686	2.79795	1.47242	low
TCGA-E7-A3Y1	0.446575	0	2.69362	2.76934	2.49742	2.46792	2.44626	3.20235	3.16696	1.49614	low
TCGA-ZF-AA53	4.82466	0	4.85311	2.95831	3.21594	6.82236	2.80841	3.33271	5.37911	1.88146	high
TCGA-ZF-A9R7	1.82192	0	3.05626	2.76934	2.7874	2.56183	2.83059	3.2138	2.98106	1.58051	high
TCGA-GV-A40G	1.58904	0	2.60059	3.07897	2.49742	2.80845	2.46881	3.19513	2.66646	1.48795	low
TCGA-4Z-AA7M	1.35616	0	2.80473	2.80607	2.51365	3.1918	2.46244	3.17686	2.62937	1.48014	low
TCGA-BT-A2LD	1.70685	1	7.67754	5.04359	2.49742	6.90849	5.56982	3.42111	3.05772	2.07919	high
TCGA-4Z-AA82	4.26301	1	2.67316	2.76934	2.55244	2.85873	4.24892	3.22808	3.18015	1.63967	high
TCGA-FD-A62P	0.523288	1	2.92706	2.76934	2.67692	5.5798	4.36893	3.26351	3.35686	1.7049	high
TCGA-DK-AA6U	1.58356	0	2.98677	2.7951	2.50871	3.98494	2.47331	3.21825	3.35321	1.53038	low
TCGA-FD-A3N6	2.33151	0	10.5083	9.06788	2.64825	10.8971	6.56832	3.3188	11.7313	2.92032	high
TCGA-2F-A9KR	8.72055	1	2.98395	2.76934	2.51139	5.47009	2.61772	3.20254	8.45751	1.78669	high
TCGA-CF-A3MF	1.04932	0	2.60172	2.76934	2.49742	2.46461	2.44585	3.17686	2.62684	1.46316	low
TCGA-CU-A3KJ	1.53973	0	2.90388	2.76934	2.49742	4.77755	3.60314	3.38771	2.88676	1.61095	high
TCGA-FD-A6TC	0.512329	0	2.66301	2.90193	2.87479	2.62615	3.27529	3.19903	2.70691	1.60487	high
TCGA-XF-A8HB	3.75342	0	2.60427	2.79341	2.50804	2.47989	3.6729	3.17686	2.65178	1.55524	low
TCGA-XF-AAN1	2.57808	1	2.60399	2.81546	2.49742	2.81768	2.45203	3.21438	2.66781	1.4753	low
TCGA-FJ-A871	0.745205	1	2.59732	2.89836	2.52071	2.38295	2.43423	15.9236	2.64568	3.36442	high
TCGA-UY-A9PA	2.93699	0	2.60907	2.76934	2.5674	2.49197	2.70444	3.20973	2.89571	1.51175	low
TCGA-E7-A4IJ	1.84658	1	2.77782	2.76934	2.51365	2.48257	2.43423	3.17686	2.62949	1.47197	low
TCGA-XF-AAMZ	3.69315	1	2.65348	2.76934	2.49742	2.38295	2.43423	3.17686	2.83568	1.47386	low
TCGA-XF-AAMR	7.64384	0	2.60512	2.76934	2.84674	2.74145	2.44975	3.19864	2.88995	1.54077	low
TCGA-BT-A42E	3.03562	0	4.34502	2.76934	2.70105	4.1384	2.81519	3.17686	9.22188	1.91149	high
TCGA-K4-A6FZ	0.150685	0	3.98554	2.76934	2.53732	9.46415	4.07774	3.17686	8.89853	1.96785	high
TCGA-DK-A1AF	1.46849	0	2.61484	2.98032	2.51525	5.80589	2.67156	3.72322	3.07699	1.61163	high
TCGA-FD-A6TB	1.56712	0	2.59732	2.79785	2.50991	2.53294	2.69383	3.20001	2.63705	1.48864	low
TCGA-GU-AATO	0.887671	1	2.60399	6.42468	2.49742	2.38295	2.57139	3.28772	2.76771	1.69674	high
TCGA-BT-A20U	1.24658	1	3.91577	2.8144	3.93158	7.07463	3.52687	3.28436	9.44619	2.20033	high
TCGA-DK-A1AA	1.58356	0	2.73047	2.76934	2.56829	2.68844	2.44221	3.22654	2.76488	1.49489	low
TCGA-GV-A3JW	1.77808	0	4.42093	3.00951	2.49742	3.41701	2.63539	3.19591	5.48633	1.70157	high
TCGA-FD-A5BZ	2.28767	1	2.69919	3.04012	3.6107	4.02597	4.5113	3.17686	4.95942	1.93902	high
TCGA-ZF-A9R9	2.36712	1	3.29995	2.8135	2.53601	2.38295	2.50112	3.24778	2.69796	1.51605	low
TCGA-G2-AA3F	2.44658	0	4.77686	2.76934	2.49742	3.68941	2.43423	3.35302	2.73964	1.58118	high
TCGA-ZF-AA5H	2.45753	0	2.60328	4.08559	2.51539	2.89437	6.49227	3.20993	2.66179	1.8362	high
TCGA-XF-A8HD	8.12055	0	2.60413	2.79295	2.68128	2.38295	2.98013	3.25196	2.62431	1.54505	low
TCGA-FD-A6TH	0.358904	1	3.09263	2.95954	2.53233	4.37862	3.5036	3.25689	2.84115	1.60415	high
TCGA-4Z-AA7O	1.40274	0	2.81732	2.85467	2.49742	5.52926	3.5342	3.17686	6.06227	1.7306	high
TCGA-DK-A6B6	3.05479	0	2.86603	2.76934	2.53049	2.43495	2.43423	3.23786	2.62987	1.48705	low
TCGA-E7-A6MF	2.05479	0	2.67477	2.76934	2.49742	2.38295	3.12482	3.17686	2.62697	1.51401	low
TCGA-DK-AA6W	1.13699	1	2.84111	6.09872	2.51299	6.23036	4.5883	3.23384	4.36691	1.91933	high
TCGA-GC-A3BM	1.78356	1	3.29422	2.79754	2.50978	2.45952	2.50847	3.17686	5.97586	1.65674	high
TCGA-GU-A42P	0.909589	1	3.65918	2.83183	2.49742	4.26046	2.47436	3.2109	2.65525	1.52279	low
TCGA-GV-A3QI	3.0411	0	5.37322	2.76934	2.5067	2.38295	2.45056	3.17686	2.76885	1.57594	high
TCGA-XF-A9T3	0.186301	0	2.59732	6.40604	2.6197	2.38295	7.13503	3.17686	2.66989	2.02114	high
TCGA-E7-A8O7	1.27671	0	2.60413	2.76934	2.49742	2.82499	2.46138	3.1961	2.62431	1.46868	low
TCGA-DK-AA77	1.69315	0	2.60201	2.92518	2.49742	2.38295	2.93262	3.20312	2.77933	1.5173	low
TCGA-XF-AAML	0.635616	1	2.98655	2.76934	2.49742	5.24884	2.45123	3.24778	2.76044	1.50717	low
TCGA-2F-A9KQ	7.90685	0	2.70369	2.76934	2.49742	2.46272	2.54349	3.17686	2.75484	1.48005	low
TCGA-CF-A3MH	1.09041	0	2.62812	2.76934	2.50791	2.38295	2.56659	3.1963	2.62443	1.47699	low
TCGA-XF-A8HC	0.547945	1	3.45877	2.80759	2.49742	3.73201	2.46351	3.17686	2.64456	1.50525	low
TCGA-ZF-AA4T	1.6411	1	2.61765	2.76934	2.51299	2.38295	2.43423	3.17686	2.62886	1.46535	low
TCGA-FD-A6TI	0.805479	1	2.9914	3.64193	2.49742	2.38295	2.53985	3.21225	2.62367	1.53745	low
TCGA-H4-A2HO	0.126027	0	2.82352	2.80029	2.49742	2.54498	2.43423	3.22654	2.78247	1.48752	low
TCGA-CF-A47X	1.05205	0	2.65184	2.76934	2.49742	2.38295	2.44208	3.17686	2.62304	1.46424	low
TCGA-XF-A9SP	1.24384	1	2.6217	7.22002	2.49742	2.60073	3.67328	3.25822	2.61527	1.80928	high
TCGA-K4-A4AC	0.761644	1	4.07645	2.76934	2.49742	5.27634	3.93495	3.17686	9.66129	1.97207	high
TCGA-BL-A5ZZ	1.03288	0	4.20042	4.64587	2.50965	3.46245	5.43194	4.09877	4.0742	2.05219	high
TCGA-S5-AA26	1.37808	0	2.63961	2.76934	2.49742	3.51918	2.7549	3.17686	6.02322	1.65288	high
TCGA-E7-A677	2.24658	0	2.60794	2.80607	2.50549	3.20436	2.49672	3.17686	2.95549	1.48933	low
TCGA-DK-A1AC	10.9068	0	3.643	2.76934	2.49742	2.41433	2.43423	3.24949	2.62393	1.51198	low
TCGA-GU-A766	1.31507	0	2.69177	4.96113	2.49742	8.77601	3.61109	3.53852	4.88346	1.85945	high
TCGA-DK-A2HX	3.89041	1	2.60031	3.27697	2.51539	3.08869	3.81945	3.24263	2.78505	1.61228	high
TCGA-UY-A8OC	0.003	1	2.6161	2.86581	2.49742	5.50141	3.0226	3.22962	2.68907	1.53433	low
TCGA-FD-A5BR	2.2274	0	2.71707	2.76934	2.51259	3.68435	3.19406	3.31329	4.46995	1.63681	high
TCGA-DK-AA6S	13.8356	0	2.64897	3.12937	2.71961	2.52733	2.61855	3.23537	4.08762	1.61391	high
TCGA-4Z-AA7Q	1.39726	1	2.79227	2.76934	2.51419	2.66798	3.52754	3.29739	2.65858	1.57071	high
TCGA-HQ-A2OE	3.21644	0	2.66261	2.80136	2.49742	2.58868	2.43423	3.17686	3.08417	1.4887	low
TCGA-XF-AAMX	0.564384	1	3.02778	2.76934	2.72304	2.52969	2.51756	3.20682	2.65747	1.52943	low
TCGA-LT-A5Z6	1.29863	0	2.6277	3.14838	2.49742	3.24562	2.91368	3.20546	4.6195	1.62093	high
TCGA-YC-A89H	1.56986	0	2.99377	2.76934	2.62228	3.0199	5.2317	3.22462	2.95412	1.72338	high
TCGA-E7-A8O8	0.0356164	0	2.66274	2.88946	2.49742	3.73465	2.5266	3.17686	2.76146	1.48984	low
TCGA-GC-A3OO	1.31781	0	2.61905	2.76934	2.49742	2.50452	2.96295	3.36579	3.4405	1.56763	high
TCGA-DK-AA75	0.931507	1	4.15986	2.76934	2.49742	4.76969	2.45524	3.3061	3.11433	1.57505	high
TCGA-BT-A2LB	1.34795	1	2.66193	2.76934	2.68599	4.06495	2.79733	3.19552	3.67878	1.58289	high
TCGA-ZF-AA54	1.61644	1	2.62184	2.80364	2.49742	2.38295	2.44747	3.20468	2.72906	1.47456	low
TCGA-FT-A3EE	0.271233	1	2.76903	4.30539	2.49742	2.47051	6.47375	3.17686	2.66425	1.84351	high
TCGA-FJ-A3ZF	1.43562	0	5.59281	2.78835	2.50576	2.40916	2.43423	3.17686	2.63692	1.57778	high
TCGA-DK-A3X2	1.49863	1	6.89255	3.14886	2.50911	4.29915	3.25705	3.17686	8.5487	1.99555	high
TCGA-XF-AAME	7.74795	1	2.93996	3.2268	2.52044	8.67305	4.53213	3.24015	4.10412	1.761	high
TCGA-ZF-AA4R	2.83836	1	2.63671	2.84714	3.10493	5.33308	3.17923	3.17686	5.88255	1.7934	high
TCGA-GV-A3JZ	1.65205	0	2.66315	2.76934	2.49742	2.38295	2.47291	4.99112	2.63076	1.73632	high
TCGA-DK-A2I2	0.649315	1	3.16547	4.11369	2.49742	8.8733	7.3078	3.49064	7.32866	2.20402	high
TCGA-K4-A83P	1.35616	0	2.65457	2.76934	2.58952	2.45631	2.43423	3.2838	2.65624	1.49743	low
TCGA-4Z-AA7Y	4.16986	0	2.60653	2.76934	2.52534	2.83057	2.61914	3.17686	2.6988	1.48556	low
TCGA-E7-A7XN	1.1726	0	2.83835	2.76934	2.49742	7.27005	2.92034	3.20176	5.28283	1.65714	high
TCGA-2F-A9KP	0.99726	1	2.86108	2.76934	2.49742	2.56914	2.43423	3.2002	3.57303	1.52104	low
TCGA-UY-A78M	1.89041	1	2.69866	2.76934	3.86024	4.81568	2.52151	3.33653	4.98744	1.85358	high
TCGA-FD-A6TD	1.05753	1	2.60172	2.85922	2.49742	3.82273	3.17829	3.20157	2.72777	1.53483	low
TCGA-BT-A20Q	1.62466	1	2.60172	2.76934	2.778	2.38295	2.53709	3.20176	2.62709	1.5214	low
TCGA-ZF-AA51	4.69589	0	2.64141	2.76934	2.64583	2.66052	2.43423	3.31642	2.82033	1.52019	low
TCGA-GU-A42R	1.58082	1	2.97319	2.76934	2.49742	2.52991	2.59656	3.17686	7.05161	1.69873	high
TCGA-PQ-A6FI	1.01918	0	3.24498	2.81274	2.50697	9.26151	2.70789	3.17686	6.65731	1.73181	high
TCGA-ZF-AA4X	5.6	0	2.63117	2.76934	2.49742	3.87831	2.50138	3.20098	2.67123	1.48014	low
TCGA-FD-A5BU	1.61096	0	5.43113	2.80273	2.59706	9.08605	3.56247	3.2039	6.71303	1.89606	high
TCGA-CF-A8HX	0.945205	0	2.63228	2.79998	2.51085	2.38295	2.43423	3.25044	2.90968	1.4915	low
TCGA-XF-A9SK	1.33151	1	2.61821	2.80577	6.02015	2.43301	2.8868	3.17686	2.9263	2.11888	high
TCGA-GD-A3OS	1.74795	0	2.64704	3.59097	2.58079	4.53669	2.76665	3.53852	2.99004	1.62752	high
TCGA-FD-A6TG	0.254795	1	2.61161	2.79433	2.50844	2.45083	2.48159	3.2369	2.84339	1.48851	low
TCGA-4Z-AA7N	3.74521	1	3.37361	2.76934	2.49742	2.73575	2.52139	3.48373	3.17043	1.57021	high
TCGA-GV-A3QK	2.27945	0	2.59732	2.76934	2.51566	2.54697	2.44221	3.24378	2.63126	1.47638	low
TCGA-K4-A5RI	0.975342	1	2.60964	2.76934	3.38993	5.84634	2.48852	3.17686	3.60801	1.68198	high
TCGA-GV-A40E	0.715068	1	2.60498	4.45255	2.86506	4.95622	3.28462	3.45892	2.71378	1.73638	high
TCGA-FD-A43Y	1.29863	1	3.14105	2.946	4.35359	5.82575	2.98068	3.20682	5.63111	2.01368	high
TCGA-DK-A3IV	0.805479	1	2.61596	2.76934	2.63429	2.91975	2.82582	3.21206	2.64018	1.52227	low
TCGA-G2-A2EL	2.24384	1	2.75891	3.70531	2.49742	5.45286	2.5962	3.29405	7.07862	1.77381	high
TCGA-E7-A541	2.13151	1	2.61694	2.80364	2.49742	2.38295	2.99261	3.20468	2.79983	1.51664	low
TCGA-XF-AAN2	5.12055	1	3.65777	6.23274	2.51885	5.09746	5.38008	3.21632	4.87709	2.03172	high
TCGA-LC-A66R	1.27671	0	2.61947	4.21912	2.49742	6.78657	3.15837	3.37651	3.89624	1.70372	high
TCGA-ZF-A9RE	0.290411	1	2.92187	2.76934	2.49742	9.89979	2.65884	3.17686	3.46338	1.56293	high
TCGA-UY-A9PE	0.517808	0	2.67988	2.97188	2.52084	4.1588	2.5531	3.17686	4.22263	1.57236	high
TCGA-XF-AAMG	9.21644	0	3.32513	2.93051	2.5268	2.42913	2.43423	3.2041	2.71496	1.51163	low
TCGA-GU-A763	2.73151	0	2.64801	2.7905	2.49742	2.38295	2.48996	3.2109	2.73883	1.47924	low
TCGA-G2-AA3D	5.86027	0	2.72021	2.86611	2.49742	4.03434	2.44693	3.22981	2.66511	1.48962	low
TCGA-ZF-A9R4	2.52329	0	2.80743	2.76934	2.50978	2.72435	2.4663	3.17686	2.62608	1.47561	low
TCGA-E7-A97P	1.19726	1	2.71	2.80059	2.53824	7.38369	2.94246	3.17686	2.61527	1.53253	low
TCGA-5N-A9KM	1.45205	1	2.59732	2.76934	2.99728	2.38295	2.63528	3.17686	2.62722	1.56238	high
TCGA-ZF-A9RC	7.85753	0	2.603	2.80865	2.49742	2.63238	2.81704	3.27105	3.63702	1.55464	low
TCGA-MV-A51V	1.12329	0	2.86215	2.8047	2.49742	2.47825	2.46138	3.23365	2.61527	1.48396	low
TCGA-S5-A6DX	0.153425	1	2.61428	3.09267	2.49742	4.65143	2.46444	3.52979	4.56809	1.63713	high
TCGA-FJ-A3ZE	0.887671	1	2.79845	2.76934	2.49742	2.75551	2.50241	3.17686	4.04878	1.54354	low
TCGA-YC-A8S6	0.80274	0	2.66627	2.81365	2.51685	2.44364	2.58081	3.44743	3.50483	1.56283	high
TCGA-UY-A9PF	0.320548	0	2.68296	2.76934	2.51978	2.45238	2.47317	3.17686	2.65401	1.47327	low
TCGA-GV-A3JV	1.18904	1	2.67706	2.76934	2.49742	2.41433	2.44302	3.17686	2.61527	1.46503	low
TCGA-ZF-AA5N	0.460274	1	8.95201	3.229	2.56264	4.52054	9.50565	3.29646	3.03402	2.28908	high
TCGA-XF-A9T8	1.14521	1	2.78269	2.76934	2.49742	11.0335	5.37434	3.28772	2.6988	1.73653	high
TCGA-5N-A9KI	0.208219	1	2.60144	2.76934	2.53431	2.9214	2.6647	3.26691	2.94023	1.5154	low
TCGA-CF-A3MG	1.01096	0	2.69999	2.80288	2.51219	2.51637	2.45992	3.17686	2.61527	1.47194	low
TCGA-GC-A4ZW	0.0410959	0	2.62659	2.76934	2.51245	2.38295	2.43423	3.17686	2.64131	1.46619	low
TCGA-E7-A4XJ	0.186301	1	6.01062	3.25869	2.49742	3.30813	3.69378	3.17686	2.74911	1.71722	high
TCGA-FD-A3NA	5.05479	0	2.68924	2.94266	2.52719	6.28765	2.76707	3.35356	2.78683	1.55472	low
TCGA-DK-A3IT	1.77534	0	2.65088	2.79647	2.49742	2.49163	2.5252	3.17686	3.45521	1.51171	low
TCGA-R3-A69X	1.1863	0	2.73021	2.76934	2.50925	2.38295	2.48513	3.26238	2.91766	1.49901	low
TCGA-4Z-AA83	5.54521	0	2.60328	2.76934	2.51566	2.6918	2.43423	3.21051	2.70821	1.47539	low
TCGA-ZF-A9R0	1.86301	1	2.64677	2.76934	2.49742	2.48699	2.43423	3.26936	2.61527	1.47729	low
TCGA-GC-A3I6	1.72603	1	2.75434	2.76934	2.55659	6.63037	3.47652	3.17686	6.01639	1.73227	high
TCGA-XF-A9SH	5.4	1	2.59732	2.76934	3.05075	2.75542	2.45404	3.17686	2.6545	1.5616	high
TCGA-UY-A78L	3.08767	0	2.6363	3.71838	2.62327	8.82023	4.16606	3.19708	4.70007	1.79091	high
TCGA-XF-AAN5	6.28219	0	2.66884	2.76934	2.79781	3.15543	5.06981	3.22789	2.68666	1.71821	high
TCGA-UY-A78P	6.52055	0	2.68363	2.83048	2.57672	5.63796	2.83413	3.64451	3.1273	1.61814	high
TCGA-CF-A8HY	0.945205	0	2.60229	2.76934	2.49742	2.75964	2.43423	3.17686	2.61527	1.4631	low
TCGA-CF-A9FL	1.54795	1	2.73111	2.76934	2.49742	2.42755	3.23457	3.20312	2.67624	1.53041	low
TCGA-E7-A6MD	0.353425	0	2.65771	2.76934	2.51192	2.4718	2.43423	3.22981	2.8572	1.48579	low
TCGA-CF-A9FF	0.989041	0	2.66803	2.76934	2.49742	3.84342	2.49749	3.17686	2.70869	1.4793	low
TCGA-XF-AAMY	8.24932	0	2.63989	2.81908	2.49742	3.53688	2.45337	3.17686	2.67184	1.47474	low
TCGA-G2-A3IE	1.67671	1	2.72827	2.76934	2.49742	3.01853	2.4441	3.19767	2.96017	1.48919	low
TCGA-GU-A767	0.394521	1	2.75408	2.82929	2.49742	3.23937	2.64984	3.17686	3.24579	1.51963	low
TCGA-G2-A3IB	0.60274	1	7.99445	4.72763	4.58428	11.0389	6.46843	3.23154	11.5256	2.89066	high
TCGA-CF-A1HS	1.04658	0	6.64851	3.0396	2.49742	10.2325	3.47627	3.17686	10.9531	2.13445	high
TCGA-DK-A3IN	0.684932	1	3.74692	4.66217	2.49742	4.6968	2.98765	3.23767	2.69999	1.67177	high
TCGA-2F-A9KT	6.44384	0	2.7694	2.88859	2.51539	4.96672	4.09071	3.30591	6.28633	1.80081	high
TCGA-UY-A78N	7.23562	1	2.82618	2.76934	2.49742	2.57933	2.44397	3.21767	3.68658	1.52846	low
TCGA-DK-A1A5	0.178082	1	2.61512	2.83078	2.73136	2.43942	2.92498	3.17686	2.90602	1.55477	low
TCGA-E7-A5KE	0.0465753	0	2.64622	2.80075	2.49742	2.38295	2.5391	3.22731	2.63918	1.48093	low
TCGA-FD-A62S	1.11233	1	2.76915	3.58344	2.53115	4.57112	5.02574	3.23901	5.06733	1.83894	high
TCGA-G2-AA3B	5.50137	0	2.93033	2.81289	2.49742	5.20716	2.43423	3.17686	2.63202	1.48943	low
TCGA-K4-A54R	2.30685	0	2.74014	2.76934	2.58003	4.04607	2.66676	3.32814	2.64468	1.52863	low
TCGA-XF-A9T5	5.55342	0	2.63644	2.76934	2.49742	2.64227	2.43423	3.25898	3.19085	1.50343	low
TCGA-BT-A20J	1.5863	1	2.75752	2.80592	2.51352	2.38295	2.43423	3.4812	2.85921	1.52883	low
TCGA-XF-AAMW	0.693151	1	2.68683	3.2745	2.51898	6.1986	3.83643	3.17686	2.70679	1.61743	high
TCGA-ZF-AA4V	4.94795	0	2.60865	5.19905	2.554	4.08034	5.82277	3.19806	3.12379	1.88218	high
TCGA-GU-AATP	2.74795	0	2.69641	2.92981	4.46183	2.44014	2.69808	3.2107	2.64718	1.83824	high
TCGA-CU-A0YN	1.07671	1	6.06741	5.80511	2.52163	10.7642	6.73086	3.30776	8.95559	2.42834	high
TCGA-XF-AAMH	0.942466	1	2.66897	6.89965	2.71675	5.517	6.43805	3.88689	3.0431	2.15493	high
TCGA-DK-A2I6	7.27671	0	2.6245	2.76934	2.50576	2.40928	3.73555	3.17686	2.67258	1.55943	high
TCGA-DK-AA6Q	1.13151	1	2.65471	2.84225	9.98002	7.2477	2.79577	3.20682	3.88641	2.86998	high
TCGA-XF-A8HI	1.49041	1	2.60201	2.80166	2.52561	2.59072	2.44666	3.25424	2.82174	1.49118	low
TCGA-DK-A2I1	1.49589	0	2.77782	2.76934	2.6936	3.20646	2.4535	3.3155	2.81258	1.53684	low
TCGA-E7-A7PW	1.13973	0	3.02546	2.84522	2.53102	3.18988	2.54837	3.32778	5.69048	1.66777	high
TCGA-XF-AAMT	0.246575	1	2.86756	2.91827	3.05781	3.08414	2.923	3.21844	3.86721	1.68	high
TCGA-BT-A20R	0.421918	1	3.16499	2.79586	2.49742	2.38295	2.57029	3.24034	2.61527	1.50324	low
TCGA-H4-A2HQ	1.61644	0	2.66301	2.76934	2.49742	2.46709	2.48146	3.17686	3.09	1.49006	low
TCGA-FD-A43S	1.24658	0	2.61034	2.76934	2.49742	2.46473	2.45738	3.22558	3.33496	1.50522	low
TCGA-ZF-AA58	4.51781	0	2.59732	2.92869	2.53365	2.45809	2.52736	3.37026	2.70786	1.51636	low
TCGA-DK-AA6P	1.25205	0	2.76701	2.76934	2.49742	2.38295	2.43423	3.17686	2.61527	1.46765	low
TCGA-XF-AAN0	4.70685	1	2.60371	2.76934	2.57315	3.34847	2.57971	3.24759	2.6571	1.50166	low
TCGA-BT-A0YX	1.09589	1	2.83727	2.76934	2.57519	8.65001	2.82694	3.20137	2.82911	1.55311	low
TCGA-ZF-A9R5	2.9863	0	2.6245	2.76934	2.49742	2.9448	2.43423	3.17686	2.62735	1.46532	low
TCGA-GV-A3JX	1.59178	0	2.73886	9.01637	2.51632	6.42605	2.70466	3.32851	6.62928	2.06521	high
TCGA-ZF-A9R3	2.6	1	2.64154	2.76934	2.49742	2.72934	2.46391	3.17686	3.33597	1.50085	low
TCGA-G2-A2EO	4.94247	1	2.6664	2.76934	2.51085	2.71992	2.68291	3.20176	2.62709	1.48966	low
TCGA-CF-A5UA	1	0	2.66573	2.76934	2.49742	2.50429	2.46895	3.17686	2.61527	1.46684	low
TCGA-K4-A3WU	0.287671	0	3.12996	2.85201	2.52495	4.53858	2.60221	3.19395	2.82413	1.52458	low
TCGA-DK-AA71	1.13699	0	2.73111	2.76934	2.49742	2.6733	3.73488	3.17686	6.07787	1.72515	high
TCGA-XF-A9T2	1.57534	1	2.73873	11.7425	2.52389	2.38295	2.65042	6.54257	3.31658	2.51441	high
TCGA-FD-A5BY	0.687671	0	2.68068	2.76934	2.59857	3.57998	6.97991	3.22481	3.49236	1.86035	high
TCGA-BT-A20T	1.2411	1	2.66125	2.76934	2.54112	4.20391	2.98611	3.21748	6.20133	1.69524	high
TCGA-UY-A78O	6.33425	0	2.80387	2.76934	2.49742	2.42706	2.43423	3.20293	2.67563	1.47597	low
TCGA-4Z-AA89	2.81918	0	2.73228	2.76934	2.49742	3.28638	2.47739	3.17686	2.87743	1.48587	low
TCGA-XF-A9SW	0.991781	1	2.59732	2.82974	2.64982	4.85127	2.65134	3.27368	2.76986	1.53894	low
TCGA-BT-A20W	0.69589	1	2.6907	2.81092	2.55167	2.49475	2.46616	3.17686	3.6852	1.5301	low
TCGA-FD-A3N5	1.87671	1	9.45721	4.30822	2.49742	10.5775	8.11409	3.20876	13.7105	2.77875	high
TCGA-DK-A3WX	0.879452	1	5.01943	4.59046	2.60905	6.41082	4.55465	3.24034	5.95093	2.00947	high
TCGA-FD-A62N	0.224658	0	2.59732	2.89506	2.51165	2.62916	2.9406	3.30462	2.62772	1.52741	low
TCGA-HQ-A5NE	1.0137	1	2.63699	3.00123	2.51098	7.559	4.26918	3.25101	3.48172	1.68383	high
TCGA-XF-A8HE	10.4575	0	2.76978	2.88441	2.54868	10.4229	5.30035	3.20079	4.54514	1.81822	high
TCGA-DK-AA6R	13.811	0	2.98536	2.76934	2.49742	10.7352	5.8069	3.17686	4.11181	1.82451	high
TCGA-XF-A9SI	6.63836	0	2.68336	2.80166	2.52574	2.42743	2.44666	3.22885	2.62772	1.48055	low
TCGA-BT-A42C	2.39178	0	2.81525	2.81334	2.5071	2.82161	2.47621	3.26483	4.29616	1.57152	high
TCGA-KQ-A41O	4.2137	0	2.61175	2.76934	2.5268	2.38295	2.74651	3.17686	2.65364	1.49098	low
TCGA-YF-AA3M	1.13699	0	2.61161	2.86684	2.49742	3.02408	2.45337	3.17686	3.44591	1.51088	low
TCGA-ZF-AA4N	0.241096	1	2.74655	2.90962	9.10551	5.42042	2.63012	3.17686	5.92974	2.79926	high
TCGA-G2-A2EC	1.90685	1	2.61821	2.79372	2.49742	3.13023	2.50744	3.17686	2.63391	1.47278	low
TCGA-CF-A5U8	1.09315	0	2.60201	2.76934	2.49742	2.38295	2.43423	3.17686	2.61527	1.46143	low
TCGA-UY-A8OD	9.40274	0	2.59732	2.76934	2.51219	2.47368	3.2709	3.2041	2.94458	1.54362	low
TCGA-4Z-AA7R	1.43014	1	2.60611	2.79983	2.49742	4.04806	2.44599	3.22596	2.70619	1.48304	low
TCGA-FD-A3B4	1.39726	1	3.60055	4.32484	2.7977	7.94349	5.3761	3.24111	6.33252	2.0575	high
TCGA-FJ-A3Z7	2.58904	0	2.83246	2.76934	2.49742	2.55084	2.43423	3.25879	2.66388	1.48532	low
TCGA-G2-A2EJ	4	0	4.31052	8.10299	2.49742	11.2935	8.40683	3.17686	4.51965	2.37625	high
TCGA-SY-A9G0	2.76164	1	2.73963	2.76934	2.51566	2.49405	2.43423	3.21032	2.63113	1.47597	low
TCGA-G2-A2EK	1.32877	0	2.62895	2.81334	2.51685	2.38295	2.43423	3.17686	3.24252	1.49807	low
TCGA-FD-A5BX	0.473973	1	2.59732	2.76934	2.49742	2.38295	2.43423	3.37152	2.61527	1.49012	low
TCGA-XF-AAN4	2.25479	1	2.60964	2.89363	2.49742	2.38295	2.5603	3.43726	2.66376	1.5185	low
TCGA-FD-A3SO	0.460274	1	2.65102	2.79846	2.52296	3.89966	2.88972	3.29219	2.6916	1.5292	low
TCGA-FD-A6TA	5.23836	0	2.60752	2.76934	3.22653	3.02658	2.62493	3.26143	2.65549	1.61827	high
TCGA-FD-A3SS	1.07123	1	5.78027	4.60615	2.61883	3.65576	6.6448	3.21264	8.56192	2.29786	high
TCGA-FD-A43P	2.27945	0	2.69349	2.89864	2.55516	2.88881	2.44275	3.31678	2.72999	1.51102	low
TCGA-BT-A3PK	0.830137	1	2.78182	2.95886	2.50415	9.62548	3.83459	3.3674	2.71756	1.64475	high
TCGA-XF-A9T6	0.175342	0	2.63644	7.88678	2.49742	2.60285	3.72861	3.17686	2.70477	1.84278	high
TCGA-FD-A5BV	0.446575	1	5.59331	2.76934	2.49742	2.55997	5.44377	3.17686	2.7634	1.79677	high
TCGA-ZF-AA4U	0.717808	1	2.62156	2.76934	2.49742	2.67681	2.4472	3.20429	4.7236	1.56877	high
TCGA-SY-A9G5	3.24932	0	2.64361	2.76934	3.31365	2.52665	2.71232	3.2637	2.65648	1.63908	high
TCGA-KQ-A41R	3.69863	0	2.79943	2.90179	2.49742	3.32658	2.43423	3.17686	2.68376	1.48359	low
TCGA-GC-A6I1	0.003	0	2.8658	2.86494	2.52587	3.83543	3.54076	3.20312	3.71388	1.62308	high
TCGA-GU-A764	1.67123	0	2.67316	5.25964	2.66516	3.39244	4.56022	3.17686	2.77156	1.79409	high
TCGA-G2-A2EF	5.16164	0	2.76978	2.82344	2.49742	3.73982	2.98131	3.20624	4.35781	1.60302	high
TCGA-FT-A61P	0.923288	0	2.62017	5.10958	2.52534	2.42682	3.52675	3.32705	2.68702	1.69995	high
TCGA-K4-AAQO	0.983562	0	2.98146	2.80409	2.51272	2.5209	2.43423	3.17686	6.23383	1.65307	high
TCGA-DK-AA6L	3.1863	1	2.59732	2.76934	2.59443	2.53294	3.75407	3.17686	2.68642	1.57622	high
TCGA-K4-A6MB	1.28493	0	5.90473	3.59993	2.50804	6.07476	2.70433	3.23499	8.50051	1.95773	high
TCGA-BT-A20P	1.49041	1	2.59732	2.82104	2.52018	2.45381	2.43423	3.17686	2.61527	1.46834	low
TCGA-FD-A3SJ	2.02466	1	2.83631	2.76934	2.49742	2.46438	2.44194	3.17686	2.7884	1.47941	low
TCGA-G2-A3VY	1.46849	0	2.99248	2.76934	2.49742	2.41433	2.44302	3.17686	2.62405	1.47733	low
TCGA-GC-A3WC	1.47945	0	2.81659	2.79983	7.96404	4.37366	2.48054	3.20157	4.09485	2.50007	high
TCGA-CU-A3QU	0.432877	0	2.80902	2.76934	2.49742	2.53596	2.43423	3.17686	2.61527	1.46991	low
TCGA-FD-A3SP	2.14521	0	2.6454	5.78636	3.40221	2.38295	2.55931	3.35932	3.01698	1.84073	high
TCGA-GC-A3RB	1.59452	0	2.79251	2.875	2.49742	2.79287	2.45912	3.21187	3.37748	1.51948	low
TCGA-GU-AATQ	0.583562	1	2.76726	2.76934	2.84361	3.64398	2.47949	3.17686	2.74611	1.54236	low
TCGA-GC-A6I3	0.003	0	2.86226	2.80804	2.49742	2.62885	2.44922	3.20818	2.61527	1.48017	low
TCGA-GC-A3RD	1.1726	0	3.28733	3.62229	2.52336	4.33716	3.4112	3.17686	5.0642	1.73365	high
TCGA-GD-A3OQ	0.260274	0	2.69469	3.45089	2.51592	5.25285	4.37128	3.21109	3.17448	1.68828	high
TCGA-CF-A47T	1.05479	1	2.67934	2.86494	2.49742	4.33922	2.44679	3.20312	3.58623	1.52922	low
TCGA-ZF-AA52	2.95068	1	2.60286	2.8808	3.96754	2.58008	2.47778	3.26804	2.75439	1.74526	high
TCGA-XF-A8HG	1.27945	1	2.62617	2.76934	2.49742	2.38295	2.43423	3.17686	2.61527	1.46234	low
TCGA-FD-A3B7	0.334247	1	2.69813	2.76934	3.33233	3.60382	5.76758	3.19591	2.83783	1.86571	high
TCGA-DK-A3IL	1.13151	1	2.63561	2.76934	2.49742	4.54924	2.44572	3.17686	5.30817	1.60117	high
TCGA-E7-A6ME	2.00274	0	2.60766	2.80531	2.49742	2.38295	2.48878	3.20604	2.61527	1.47185	low
TCGA-GD-A2C5	2.22466	0	2.65812	2.79464	2.51965	2.38295	2.5196	3.17686	2.7884	1.48311	low
TCGA-DK-AA6X	1.27945	0	2.60512	2.76934	2.52097	2.52497	2.73154	3.30406	2.9262	1.52111	low
TCGA-UY-A9PD	1.48493	0	2.75396	2.76934	2.49742	3.15768	2.43423	3.17686	2.83482	1.48101	low
TCGA-DK-A3IM	0.679452	1	6.11685	5.48828	2.61314	6.4899	3.8109	3.19395	8.44857	2.16031	high
TCGA-BT-A42F	2.36712	0	2.74655	2.76934	2.5436	4.54241	3.76165	3.44019	3.03871	1.63828	high
TCGA-FD-A3SL	1.95068	1	2.91131	2.76934	2.51018	2.38295	2.44545	3.2004	2.8212	1.48938	low
TCGA-BT-A3PH	0.389041	1	2.6491	2.79096	2.51632	4.77851	3.4359	3.19435	2.63177	1.55306	low
TCGA-FD-A3SQ	3.89863	1	2.59732	2.76934	2.5818	2.38295	2.51871	3.19962	3.21822	1.5139	low
TCGA-ZF-A9RF	5.33973	0	2.60172	2.76934	2.52389	2.38295	5.19501	4.4306	2.69449	1.85273	high
TCGA-DK-A1A3	1.82192	1	2.65348	2.76934	2.49742	2.74325	2.55658	3.20371	2.80479	1.48669	low
TCGA-BT-A2LA	1.43014	0	2.62324	2.76934	2.54972	2.72627	3.16845	3.25727	2.61527	1.53708	low
TCGA-PQ-A6FN	1.38904	0	3.38141	3.00029	2.54321	7.17387	5.41746	3.26106	6.10832	1.92411	high
TCGA-GD-A3OP	0.175342	0	4.11616	2.81077	2.50657	2.38295	2.45015	3.21051	2.63113	1.52924	low
TCGA-FD-A5BT	0.89863	1	2.60766	2.94197	2.49742	2.43253	4.19012	3.34615	2.7846	1.62987	high
TCGA-BL-A3JM	0.561644	1	2.85386	13.0153	2.50617	2.38295	2.44194	3.31752	2.64556	2.0608	high
TCGA-E7-A85H	1.07945	0	4.70669	2.76934	2.49742	2.38295	2.45391	3.23881	2.62519	1.55181	low
TCGA-CU-A72E	1.13151	1	2.74796	2.76934	2.72954	6.09717	2.47791	3.17686	5.8333	1.67953	high
TCGA-FD-A3SN	2.43014	0	2.67032	2.90863	2.51005	2.53484	3.90523	3.24607	2.66964	1.59237	high
TCGA-GU-A762	0.635616	1	2.59732	2.76934	2.51032	2.38295	6.35822	3.17686	2.64867	1.74511	high
TCGA-GV-A3QH	0.706849	1	2.61849	2.83198	2.49742	3.65037	2.43423	3.17686	2.62342	1.47147	low
TCGA-FD-A6TF	0.189041	1	2.60907	3.66693	2.49742	4.7289	5.79692	3.28511	2.91433	1.79182	high
TCGA-XF-A9SJ	0.268493	1	2.60653	3.52112	2.49742	2.46921	3.37475	3.25329	2.7875	1.59013	high
TCGA-ZF-A9RL	7.40548	0	2.72606	2.76934	2.49742	2.38295	2.44801	3.17686	3.63639	1.51567	low
TCGA-E7-A678	2.1863	0	2.61512	2.76934	2.51552	2.38295	2.43423	3.17686	2.61527	1.46505	low
TCGA-GD-A76B	0.613699	0	2.65785	2.98304	2.50844	2.82455	2.46311	3.21748	2.62494	1.48772	low
TCGA-GV-A6ZA	1.89315	0	2.59732	2.86172	2.52481	2.50829	2.45832	3.2275	2.66277	1.48312	low
TCGA-FD-A5C1	4.90959	0	2.60611	2.76934	2.72144	7.46379	5.852	3.20176	5.99705	1.93108	high
TCGA-BT-A20X	0.687671	1	5.83242	5.95206	2.67562	7.43752	5.21704	3.31274	4.19358	2.10565	high
TCGA-K4-A3WV	1.76986	0	2.61512	2.97393	2.49742	8.96112	3.59259	3.20196	5.62446	1.73172	high
TCGA-FD-A5C0	1.50685	1	2.73331	2.76934	2.51018	3.37396	2.54236	3.26954	4.2539	1.57237	high
TCGA-DK-A3IU	1.93425	1	4.1474	3.28971	2.51725	4.24228	4.36828	3.31935	7.72129	1.96209	high
TCGA-UY-A78K	1.46849	1	2.9319	2.76934	2.52097	3.44192	2.44464	3.17686	2.67611	1.48622	low
TCGA-DK-A1AE	1.34521	0	2.82848	2.76934	9.06396	5.77226	2.47317	3.17686	2.69796	2.62402	high
TCGA-LT-A8JT	1.75616	0	2.60865	2.76934	2.50898	2.45429	2.43423	3.17686	2.67453	1.46681	low
TCGA-BT-A20O	1.0137	1	2.60243	2.76934	8.36791	2.47802	2.44787	3.31568	2.68158	2.49898	high
TCGA-K4-A4AB	0.208219	0	2.82848	2.76934	2.65271	2.84979	5.67991	3.17686	2.6738	1.73321	high
TCGA-FD-A43U	1.74247	0	2.64526	2.76934	2.52428	2.72001	2.46934	3.75762	3.09325	1.58056	high
TCGA-FD-A6TE	1.03014	0	2.63713	2.76934	2.49742	2.60306	2.60581	3.21167	2.67197	1.48383	low
TCGA-XF-A9SV	1.06301	1	2.66478	2.76934	2.57443	2.54009	2.58713	3.17686	2.61527	1.48868	low
TCGA-GD-A6C6	0.183562	0	2.80779	2.76934	2.49742	2.38295	2.46098	3.17686	2.62861	1.47173	low
TCGA-KQ-A41N	4.39452	0	2.71066	2.76934	2.49742	2.42791	2.73883	3.563	2.64018	1.54592	low
TCGA-4Z-AA7W	2.30137	0	2.66532	2.76934	2.57698	3.50817	2.6945	3.20682	2.72485	1.51072	low
TCGA-CF-A9FH	0.003	0	2.59732	2.76934	2.49742	2.38295	2.43423	3.2074	2.61527	1.46578	low
TCGA-KQ-A41Q	0.989041	0	2.61119	2.76934	2.70742	2.55117	2.43423	3.17686	2.71082	1.50328	low
TCGA-E7-A3X6	2.47671	1	2.72852	2.76934	2.63819	2.5985	2.58762	3.17686	4.37759	1.58622	high
TCGA-XF-A9SL	5.53425	1	2.60201	2.83287	2.55283	2.38295	2.55285	3.25367	2.71047	1.49888	low
TCGA-4Z-AA81	3.47945	1	2.60257	6.98813	2.51326	4.15886	5.17152	3.17686	2.65636	1.90215	high
TCGA-DK-A1AB	1.39178	1	3.14811	2.91431	2.84015	3.58062	3.52723	3.20721	7.10435	1.85048	high
TCGA-XF-A9T0	2.18904	0	2.94142	2.80531	3.06066	3.03593	2.46178	3.20604	3.32928	1.61648	high
TCGA-GC-A3RC	1.32603	0	8.38283	2.76934	2.5347	8.80349	3.90954	3.17686	9.83319	2.16267	high
TCGA-XF-AAN8	0.323288	1	2.59732	2.81621	2.49742	2.38295	2.4523	3.28865	3.10592	1.50506	low
TCGA-XF-A8HF	8.09315	1	4.08735	2.76934	2.49742	3.2151	2.47	3.20215	4.70659	1.62688	high
TCGA-E5-A2PC	3.63288	0	2.67692	2.76934	2.53154	2.38295	2.45671	3.17686	2.64506	1.47316	low
TCGA-ZF-A9R2	1.7589	0	2.78867	2.76934	2.54478	2.61487	2.48944	3.17686	2.77348	1.48912	low
TCGA-E5-A4U1	3.23562	0	2.70606	2.76934	2.49742	2.38295	2.43423	3.20565	5.73011	1.61783	high
TCGA-BT-A0S7	0.547945	1	3.33633	2.76934	2.49742	8.14413	2.57041	3.25101	6.84133	1.73624	high
TCGA-ZF-A9RM	3.9863	0	3.67199	2.82704	2.49742	2.42291	2.44545	3.17686	2.63742	1.50697	low
TCGA-UY-A9PB	2.46301	0	2.60823	6.08865	2.68387	2.53216	3.60279	3.29609	2.61527	1.77876	high
TCGA-XF-A9SY	1.75342	0	2.65744	2.88224	2.67325	2.6717	3.63429	3.26917	2.63013	1.60138	high
TCGA-E7-A7DU	0.0767123	0	2.671	2.76934	2.49742	2.45417	2.43423	3.21902	2.61527	1.4706	low
TCGA-XF-AAMJ	4.57534	1	2.68804	2.85437	2.53509	2.38295	2.51539	3.34579	2.64817	1.50828	low

[truncated: 1 more sheets: testRisk]
